# Supplementary material for: (Acetato-κO)(acetato-κO,O′)bis­(1,3-diazinane-2-thione-κS)cadmium(II)
Source: Acta Crystallogr Sect E Struct Rep Online. 2012 Oct 13;68(Pt 11):m1352–3. doi: 10.1107/S1600536812041852 (PMC3515111; doi:10.1107/S1600536812041852)
Supplement: Supplementary file 1 [file e-68-m1352-sup1.cif]

##############################################################################
#                                                                            #
# This CIF contains the data in a paper accepted for publication in          #
# Acta Crystallographica Section E. It conforms to the requirements of       #
# Notes for Authors for Acta Crystallographica Section E, and has been       #
# peer reviewed under the auspices of the IUCr Commission on Journals.       #
#                                                                            #
# Full details of the Crystallographic Information File format               #
# are given in the paper "The Crystallographic Information File (CIF):       #
# a New Standard Archive File for Crystallography" by S. R. Hall, F. H.      #
# Allen and I. D. Brown [Acta Cryst. (1991), A47, 655-685].                  #
#                                                                            #
# The current version of the core CIF dictionary is obtainable from          #
# ftp://ftp.iucr.org/pub/cif_core.dic.                                       #
#                                                                            #
# Software is freely available for graphical display of the structure(s)     #
# in this CIF. For information consult the CIF software page                 #
# http://www.iucr.org/resources/cif/software.                                #
#                                                                            #
# This file may be used for bona fide research purposes within the           #
# scientific community so long as proper attribution is given to the journal # 
# article from which it was obtained.                                        #
#                                                                            #
##############################################################################
data_I
_audit_creation_method     SHELXL-97
_chemical_name_systematic
;
(Acetato-\k<i>O</i>)(acetato-\k<i>O</i>,<i>O</i>')bis(1,3-diazinane-2-thione-
\k<i>S</i>)cadmium(II)
;
_chemical_name_common     ?
_chemical_formula_moiety     'C12 H22 Cd N4 O4 S2'
_chemical_formula_sum     'C12 H22 Cd N4 O4 S2'
_chemical_formula_iupac     '[Cd (C2 H3 O2)2 (C4 H8 N2 S)2]'
_chemical_formula_weight     462.86
_chemical_melting_point     ?
_symmetry_cell_setting     triclinic
_symmetry_space_group_name_H-M     'P -1'
_symmetry_space_group_name_Hall     '-P 1'
loop_
    _symmetry_equiv_pos_as_xyz
    'x, y, z'
    '-x, -y, -z'
_cell_length_a     8.6930(17)
_cell_length_b     10.175(2)
_cell_length_c     12.203(2)
_cell_angle_alpha     97.452(4)
_cell_angle_beta     100.683(4)
_cell_angle_gamma     111.610(3)
_cell_volume     962.6(3)
_cell_formula_units_Z     2
_cell_measurement_reflns_used     13173
_cell_measurement_theta_min     1.74
_cell_measurement_theta_max     28.30
_cell_measurement_temperature     294(2)
_exptl_crystal_description     block
_exptl_crystal_colour     colourless
_exptl_crystal_size_max     0.19
_exptl_crystal_size_mid     0.18
_exptl_crystal_size_min     0.10
_exptl_crystal_density_diffrn     1.597
_exptl_crystal_density_meas     ?
_exptl_crystal_density_method     'not measured'
_exptl_crystal_F_000     468
_exptl_absorpt_coefficient_mu     1.372
_exptl_absorpt_correction_type     multi-scan
_exptl_absorpt_process_details     '(SADABS; Sheldrick, 1996)'
_exptl_absorpt_correction_T_min     0.7805
_exptl_absorpt_correction_T_max     0.8750
_exptl_special_details     ?
_diffrn_ambient_temperature     294(2)
_diffrn_radiation_type     MoK\a
_diffrn_radiation_wavelength     0.71073
_diffrn_radiation_source     'normal-focus sealed tube'
_diffrn_radiation_monochromator     graphite
_diffrn_measurement_device_type     'Bruker SMART APEX area-detector'
_diffrn_measurement_method     \w
_diffrn_detector_area_resol_mean     ?
_diffrn_reflns_number     13173
_diffrn_reflns_av_R_equivalents     0.0241
_diffrn_reflns_av_sigmaI/netI     0.0296
_diffrn_reflns_theta_min     1.74
_diffrn_reflns_theta_max     28.30
_diffrn_reflns_theta_full     28.30
_diffrn_measured_fraction_theta_max     0.995
_diffrn_measured_fraction_theta_full     0.995
_diffrn_reflns_limit_h_min     -11
_diffrn_reflns_limit_h_max     11
_diffrn_reflns_limit_k_min     -13
_diffrn_reflns_limit_k_max     13
_diffrn_reflns_limit_l_min     -16
_diffrn_reflns_limit_l_max     16
_diffrn_standards_number     ?
_diffrn_standards_interval_count     ?
_diffrn_standards_interval_time     ?
_diffrn_standards_decay_%     ?
_refine_special_details
;
Refinement of <i>F</i>^2^ against ALL reflections. The weighted <i>R</i>-factor
<i>wR</i> and goodness of fit <i>S</i> are based on <i>F</i>^2^, conventional
<i>R</i>-factors <i>R</i> are based on <i>F</i>, with <i>F</i> set to zero for
negative <i>F</i>^2^. The threshold expression of <i>F</i>^2^ >
\s(<i>F</i>^2^) is used only for calculating <i>R</i>-factors(gt) <i>etc</i>.
and is not relevant to the choice of reflections for refinement.
<i>R</i>-factors based on <i>F</i>^2^ are statistically about twice as large
as those based on <i>F</i>, and <i>R</i>- factors based on ALL data will be
even larger.
;
_reflns_number_total     4775
_reflns_number_gt     3705
_reflns_threshold_expression     I>2\s(I)
_refine_ls_structure_factor_coef     Fsqd
_refine_ls_matrix_type     full
_refine_ls_R_factor_all     0.0473
_refine_ls_R_factor_gt     0.0329
_refine_ls_wR_factor_gt     0.0760
_refine_ls_wR_factor_ref     0.0817
_refine_ls_goodness_of_fit_ref     1.024
_refine_ls_restrained_S_all     1.024
_refine_ls_number_reflns     4775
_refine_ls_number_parameters     210
_refine_ls_number_restraints     0
_refine_ls_hydrogen_treatment     constr
_refine_ls_weighting_scheme     calc
_refine_ls_weighting_details
         'calc w=1/[\s^2^(Fo^2^)+(0.0408P)^2^+0.0579P] where P=(Fo^2^+2Fc^2^)/3'
_atom_sites_solution_hydrogens     geom
_atom_sites_solution_primary     direct
_atom_sites_solution_secondary     difmap
_refine_ls_shift/su_max     0.001
_refine_ls_shift/su_mean     0.000
_refine_diff_density_max     0.469
_refine_diff_density_min     -0.427
_refine_ls_extinction_method     none
_refine_ls_extinction_coef     ?
loop_
    _atom_type_symbol
    _atom_type_description
    _atom_type_scat_dispersion_real
    _atom_type_scat_dispersion_imag
    _atom_type_scat_source
    'C' 'C' 0.0033 0.0016
                         'International Tables Vol C Tables 4.2.6.8 and 6.1.1.4'
    'H' 'H' 0.0000 0.0000
                         'International Tables Vol C Tables 4.2.6.8 and 6.1.1.4'
    'N' 'N' 0.0061 0.0033
                         'International Tables Vol C Tables 4.2.6.8 and 6.1.1.4'
    'O' 'O' 0.0106 0.0060
                         'International Tables Vol C Tables 4.2.6.8 and 6.1.1.4'
    'S' 'S' 0.1246 0.1234
                         'International Tables Vol C Tables 4.2.6.8 and 6.1.1.4'
    'Cd' 'Cd' -0.8075 1.2024
                         'International Tables Vol C Tables 4.2.6.8 and 6.1.1.4'
_computing_data_collection     'SMART (Bruker, 2007)'
_computing_cell_refinement     'SAINT (Bruker, 2007)'
_computing_data_reduction     'SAINT (Bruker, 2007)'
_computing_structure_solution     'SHELXS97 (Sheldrick, 2008)'
_computing_structure_refinement     'SHELXL97 (Sheldrick, 2008)'
_computing_molecular_graphics     'ORTEP-3 (Farrugia, 1997)'
_computing_publication_material     'publCIF (Westrip, 2010)'
loop_
    _atom_site_type_symbol
    _atom_site_label
    _atom_site_fract_x
    _atom_site_fract_y
    _atom_site_fract_z
    _atom_site_U_iso_or_equiv
    _atom_site_adp_type
    _atom_site_calc_flag
    _atom_site_refinement_flags
    _atom_site_occupancy
    _atom_site_symmetry_multiplicity
    _atom_site_disorder_assembly
    _atom_site_disorder_group
    Cd Cd1 0.71521(3) 0.17566(2) 0.769239(17) 0.05732(9) Uani d . 1 1 . .
    S S1 0.98165(9) 0.11886(8) 0.77361(6) 0.05721(17) Uani d . 1 1 . .
    S S2 0.73948(12) 0.30728(12) 0.60691(8) 0.0827(3) Uani d . 1 1 . .
    O O1 0.5230(3) -0.0768(2) 0.69890(17) 0.0679(5) Uani d . 1 1 . .
    O O2 0.4199(3) 0.0743(2) 0.76067(19) 0.0713(6) Uani d . 1 1 . .
    O O3 0.7698(3) 0.2558(2) 0.96021(19) 0.0753(6) Uani d . 1 1 . .
    O O4 0.6916(4) 0.4146(3) 0.8923(2) 0.1107(10) Uani d . 1 1 . .
    N N1 1.0593(3) 0.1951(2) 1.00174(18) 0.0515(5) Uani d . 1 1 . .
    H H1 0.9615 0.2007 0.9917 0.062 Uiso calc R 1 1 . .
    N N2 1.2447(3) 0.1265(3) 0.92374(19) 0.0569(6) Uani d . 1 1 . .
    H H2 1.2731 0.0989 0.8638 0.068 Uiso calc R 1 1 . .
    N N3 0.4916(3) 0.3743(3) 0.6630(2) 0.0655(6) Uani d . 1 1 . .
    H H3 0.5640 0.4152 0.7283 0.079 Uiso calc R 1 1 . .
    N N4 0.4398(3) 0.2662(3) 0.4764(2) 0.0677(7) Uani d . 1 1 . .
    H H4 0.4757 0.2314 0.4233 0.081 Uiso calc R 1 1 . .
    C C1 1.1027(3) 0.1503(3) 0.9105(2) 0.0464(5) Uani d . 1 1 . .
    C C2 1.1658(4) 0.2360(3) 1.1187(2) 0.0595(7) Uani d . 1 1 . .
    H H2A 1.1236 0.1581 1.1579 0.071 Uiso calc R 1 1 . .
    H H2B 1.1597 0.3216 1.1596 0.071 Uiso calc R 1 1 . .
    C C3 1.3496(4) 0.2664(3) 1.1175(3) 0.0623(7) Uani d . 1 1 . .
    H H3A 1.4004 0.3573 1.0945 0.075 Uiso calc R 1 1 . .
    H H3B 1.4150 0.2745 1.1935 0.075 Uiso calc R 1 1 . .
    C C4 1.3539(4) 0.1449(3) 1.0350(3) 0.0612(7) Uani d . 1 1 . .
    H H4A 1.4702 0.1670 1.0292 0.073 Uiso calc R 1 1 . .
    H H4B 1.3143 0.0559 1.0624 0.073 Uiso calc R 1 1 . .
    C C5 0.5411(4) 0.3152(3) 0.5810(2) 0.0593(7) Uani d . 1 1 . .
    C C6 0.2707(4) 0.2682(4) 0.4463(3) 0.0800(10) Uani d . 1 1 . .
    H H6A 0.1956 0.1855 0.3854 0.096 Uiso calc R 1 1 . .
    H H6B 0.2784 0.3556 0.4196 0.096 Uiso calc R 1 1 . .
    C C7 0.2012(5) 0.2632(5) 0.5474(3) 0.0978(13) Uani d . 1 1 . .
    H H7A 0.1735 0.1679 0.5645 0.117 Uiso calc R 1 1 . .
    H H7B 0.0962 0.2783 0.5305 0.117 Uiso calc R 1 1 . .
    C C8 0.3232(4) 0.3746(4) 0.6498(3) 0.0768(9) Uani d . 1 1 . .
    H H8A 0.3282 0.4695 0.6413 0.092 Uiso calc R 1 1 . .
    H H8B 0.2835 0.3544 0.7174 0.092 Uiso calc R 1 1 . .
    C C9 0.4005(3) -0.0511(3) 0.7195(2) 0.0561(6) Uani d . 1 1 . .
    C C10 0.2272(4) -0.1727(4) 0.6978(4) 0.0892(11) Uani d . 1 1 . .
    H H10A 0.2125 -0.2038 0.7676 0.134 Uiso calc R 1 1 . .
    H H10B 0.2183 -0.2523 0.6416 0.134 Uiso calc R 1 1 . .
    H H10C 0.1401 -0.1395 0.6704 0.134 Uiso calc R 1 1 . .
    C C11 0.7493(3) 0.3726(3) 0.9725(2) 0.0574(7) Uani d . 1 1 . .
    C C12 0.7991(5) 0.4611(3) 1.0914(3) 0.0779(10) Uani d . 1 1 . .
    H H12A 0.9214 0.5038 1.1188 0.117 Uiso calc R 1 1 . .
    H H12B 0.7504 0.4001 1.1406 0.117 Uiso calc R 1 1 . .
    H H12C 0.7573 0.5363 1.0911 0.117 Uiso calc R 1 1 . .
loop_
    _atom_site_aniso_label
    _atom_site_aniso_U_11
    _atom_site_aniso_U_22
    _atom_site_aniso_U_33
    _atom_site_aniso_U_12
    _atom_site_aniso_U_13
    _atom_site_aniso_U_23
    Cd1 0.05297(13) 0.06353(14) 0.05545(14) 0.02626(10) 0.00898(9) 0.01124(9)
    S1 0.0544(4) 0.0699(4) 0.0480(4) 0.0297(3) 0.0097(3) 0.0057(3)
    S2 0.0714(5) 0.1273(8) 0.0748(6) 0.0542(6) 0.0299(4) 0.0473(5)
    O1 0.0557(11) 0.0753(13) 0.0716(13) 0.0327(10) 0.0119(10) -0.0007(10)
    O2 0.0577(12) 0.0688(13) 0.0832(15) 0.0238(10) 0.0231(11) -0.0012(11)
    O3 0.0630(13) 0.0762(14) 0.0839(15) 0.0388(11) 0.0061(11) -0.0071(11)
    O4 0.164(3) 0.0721(16) 0.0651(16) 0.0344(17) -0.0127(16) 0.0102(12)
    N1 0.0450(11) 0.0592(13) 0.0509(13) 0.0223(10) 0.0126(9) 0.0096(10)
    N2 0.0503(13) 0.0674(14) 0.0554(13) 0.0291(11) 0.0123(10) 0.0068(11)
    N3 0.0695(16) 0.0747(16) 0.0498(14) 0.0336(13) 0.0068(11) 0.0033(12)
    N4 0.0780(17) 0.0855(18) 0.0496(14) 0.0462(15) 0.0164(12) 0.0077(12)
    C1 0.0436(13) 0.0442(13) 0.0503(14) 0.0163(11) 0.0129(10) 0.0093(11)
    C2 0.0680(18) 0.0619(17) 0.0464(15) 0.0261(14) 0.0098(13) 0.0115(12)
    C3 0.0562(17) 0.0582(16) 0.0622(18) 0.0188(13) 0.0008(13) 0.0114(13)
    C4 0.0504(15) 0.0641(17) 0.0674(18) 0.0255(14) 0.0046(13) 0.0162(14)
    C5 0.0674(18) 0.0646(17) 0.0522(16) 0.0305(15) 0.0159(14) 0.0206(13)
    C6 0.078(2) 0.100(3) 0.0587(19) 0.045(2) 0.0041(16) -0.0017(17)
    C7 0.071(2) 0.147(4) 0.068(2) 0.046(2) 0.0096(18) 0.000(2)
    C8 0.078(2) 0.093(2) 0.066(2) 0.0462(19) 0.0191(16) 0.0012(17)
    C9 0.0519(15) 0.0685(18) 0.0475(15) 0.0267(14) 0.0096(12) 0.0082(13)
    C10 0.066(2) 0.077(2) 0.110(3) 0.0162(18) 0.0223(19) 0.004(2)
    C11 0.0501(15) 0.0525(16) 0.0573(17) 0.0102(12) 0.0139(12) 0.0025(13)
    C12 0.093(2) 0.0612(19) 0.0603(19) 0.0145(17) 0.0210(17) -0.0023(15)
_geom_special_details
;
All e.s.d.'s (except the e.s.d. in the dihedral angle between two l.s. planes)
are estimated using the full covariance matrix. The cell e.s.d.'s are taken
into account individually in the estimation of e.s.d.'s in distances, angles
and torsion angles; correlations between e.s.d.'s in cell parameters are only
used when they are defined by crystal symmetry. An approximate (isotropic)
treatment of cell e.s.d.'s is used for estimating e.s.d.'s involving l.s.
planes.
;
loop_
    _geom_bond_atom_site_label_1
    _geom_bond_atom_site_label_2
    _geom_bond_site_symmetry_2
    _geom_bond_distance
    _geom_bond_publ_flag
    Cd1 O3 . 2.266(2) ?
    Cd1 O2 . 2.364(2) ?
    Cd1 O1 . 2.421(2) ?
    Cd1 S2 . 2.5291(10) ?
    Cd1 S1 . 2.5787(8) ?
    Cd1 O4 . 2.782(3) ?
    S1 C1 . 1.721(3) ?
    S2 C5 . 1.728(3) ?
    O1 C9 . 1.245(3) ?
    O2 C9 . 1.247(3) ?
    O3 C11 . 1.259(4) ?
    O4 C11 . 1.215(4) ?
    N1 C1 . 1.319(3) ?
    N1 C2 . 1.462(3) ?
    N1 H1 . 0.8600 ?
    N2 C1 . 1.329(3) ?
    N2 C4 . 1.451(3) ?
    N2 H2 . 0.8600 ?
    N3 C5 . 1.320(4) ?
    N3 C8 . 1.444(4) ?
    N3 H3 . 0.8600 ?
    N4 C5 . 1.322(4) ?
    N4 C6 . 1.456(4) ?
    N4 H4 . 0.8600 ?
    C2 C3 . 1.515(4) ?
    C2 H2A . 0.9700 ?
    C2 H2B . 0.9700 ?
    C3 C4 . 1.507(4) ?
    C3 H3A . 0.9700 ?
    C3 H3B . 0.9700 ?
    C4 H4A . 0.9700 ?
    C4 H4B . 0.9700 ?
    C6 C7 . 1.470(5) ?
    C6 H6A . 0.9700 ?
    C6 H6B . 0.9700 ?
    C7 C8 . 1.492(5) ?
    C7 H7A . 0.9700 ?
    C7 H7B . 0.9700 ?
    C8 H8A . 0.9700 ?
    C8 H8B . 0.9700 ?
    C9 C10 . 1.505(4) ?
    C10 H10A . 0.9600 ?
    C10 H10B . 0.9600 ?
    C10 H10C . 0.9600 ?
    C11 C12 . 1.499(4) ?
    C12 H12A . 0.9600 ?
    C12 H12B . 0.9600 ?
    C12 H12C . 0.9600 ?
loop_
    _geom_angle_atom_site_label_1
    _geom_angle_atom_site_label_2
    _geom_angle_atom_site_label_3
    _geom_angle_site_symmetry_1
    _geom_angle_site_symmetry_3
    _geom_angle
    _geom_angle_publ_flag
    O3 Cd1 O2 . . 89.05(8) ?
    O3 Cd1 O1 . . 114.48(8) ?
    O2 Cd1 O1 . . 53.86(7) ?
    O3 Cd1 S2 . . 132.00(7) ?
    O2 Cd1 S2 . . 105.07(6) ?
    O1 Cd1 S2 . . 110.65(6) ?
    O3 Cd1 S1 . . 96.66(5) ?
    O2 Cd1 S1 . . 144.34(6) ?
    O1 Cd1 S1 . . 92.37(5) ?
    S2 Cd1 S1 . . 97.02(3) ?
    O3 Cd1 O4 . . 49.63(8) ?
    O2 Cd1 O4 . . 81.01(8) ?
    O1 Cd1 O4 . . 134.07(8) ?
    S2 Cd1 O4 . . 86.90(6) ?
    S1 Cd1 O4 . . 128.48(7) ?
    C1 S1 Cd1 . . 112.35(9) ?
    C5 S2 Cd1 . . 98.79(10) ?
    C9 O1 Cd1 . . 91.30(17) ?
    C9 O2 Cd1 . . 93.95(17) ?
    C11 O3 Cd1 . . 105.62(19) ?
    C11 O4 Cd1 . . 81.81(19) ?
    C1 N1 C2 . . 124.6(2) ?
    C1 N1 H1 . . 117.7 ?
    C2 N1 H1 . . 117.7 ?
    C1 N2 C4 . . 122.8(2) ?
    C1 N2 H2 . . 118.6 ?
    C4 N2 H2 . . 118.6 ?
    C5 N3 C8 . . 124.0(2) ?
    C5 N3 H3 . . 118.0 ?
    C8 N3 H3 . . 118.0 ?
    C5 N4 C6 . . 123.5(2) ?
    C5 N4 H4 . . 118.3 ?
    C6 N4 H4 . . 118.3 ?
    N1 C1 N2 . . 119.2(2) ?
    N1 C1 S1 . . 122.82(19) ?
    N2 C1 S1 . . 117.95(19) ?
    N1 C2 C3 . . 110.1(2) ?
    N1 C2 H2A . . 109.6 ?
    C3 C2 H2A . . 109.6 ?
    N1 C2 H2B . . 109.6 ?
    C3 C2 H2B . . 109.6 ?
    H2A C2 H2B . . 108.2 ?
    C4 C3 C2 . . 109.2(2) ?
    C4 C3 H3A . . 109.8 ?
    C2 C3 H3A . . 109.8 ?
    C4 C3 H3B . . 109.8 ?
    C2 C3 H3B . . 109.8 ?
    H3A C3 H3B . . 108.3 ?
    N2 C4 C3 . . 109.3(2) ?
    N2 C4 H4A . . 109.8 ?
    C3 C4 H4A . . 109.8 ?
    N2 C4 H4B . . 109.8 ?
    C3 C4 H4B . . 109.8 ?
    H4A C4 H4B . . 108.3 ?
    N3 C5 N4 . . 119.3(3) ?
    N3 C5 S2 . . 121.1(2) ?
    N4 C5 S2 . . 119.5(2) ?
    N4 C6 C7 . . 109.1(3) ?
    N4 C6 H6A . . 109.9 ?
    C7 C6 H6A . . 109.9 ?
    N4 C6 H6B . . 109.9 ?
    C7 C6 H6B . . 109.9 ?
    H6A C6 H6B . . 108.3 ?
    C6 C7 C8 . . 112.5(3) ?
    C6 C7 H7A . . 109.1 ?
    C8 C7 H7A . . 109.1 ?
    C6 C7 H7B . . 109.1 ?
    C8 C7 H7B . . 109.1 ?
    H7A C7 H7B . . 107.8 ?
    N3 C8 C7 . . 110.3(3) ?
    N3 C8 H8A . . 109.6 ?
    C7 C8 H8A . . 109.6 ?
    N3 C8 H8B . . 109.6 ?
    C7 C8 H8B . . 109.6 ?
    H8A C8 H8B . . 108.1 ?
    O1 C9 O2 . . 120.9(3) ?
    O1 C9 C10 . . 120.2(3) ?
    O2 C9 C10 . . 118.9(3) ?
    C9 C10 H10A . . 109.5 ?
    C9 C10 H10B . . 109.5 ?
    H10A C10 H10B . . 109.5 ?
    C9 C10 H10C . . 109.5 ?
    H10A C10 H10C . . 109.5 ?
    H10B C10 H10C . . 109.5 ?
    O4 C11 O3 . . 122.5(3) ?
    O4 C11 C12 . . 119.9(3) ?
    O3 C11 C12 . . 117.6(3) ?
    C11 C12 H12A . . 109.5 ?
    C11 C12 H12B . . 109.5 ?
    H12A C12 H12B . . 109.5 ?
    C11 C12 H12C . . 109.5 ?
    H12A C12 H12C . . 109.5 ?
    H12B C12 H12C . . 109.5 ?
loop_
    _geom_hbond_atom_site_label_D
    _geom_hbond_atom_site_label_H
    _geom_hbond_atom_site_label_A
    _geom_hbond_site_symmetry_A
    _geom_hbond_distance_DH
    _geom_hbond_distance_HA
    _geom_hbond_distance_DA
    _geom_hbond_angle_DHA
    N1 H1 O3 . 0.86 1.94 2.779(3) 166.6
    N3 H3 O4 . 0.86 2.10 2.897(4) 153.5
    N2 H2 O2 1_655 0.86 2.01 2.829(3) 160.0
    N4 H4 O1 2_656 0.86 2.03 2.836(3) 156.3
_iucr_refine_instructions_details
;
TITL FS171 in P-1
CELL 0.71073   8.6930  10.1749  12.2027  97.452 100.683 111.610
ZERR    2.00   0.0017   0.0020   0.0024   0.004   0.004   0.003
LATT 1
SFAC C  H  N  O  S  Cd
UNIT 24 44 8 8 4 2
L.S. 3
ACTA
BOND $H
FMAP 2
PLAN 10
SIZE 0.19 0.18 0.10
HTAB
EQIV $1 x+1,y,z
EQIV $2 -x+1,-y,-z+1
HTAB N1 O3
HTAB N3 O4
HTAB N2 O2_$1
HTAB N4 O1_$2
MPLA 4 S1 C1 N1 N2
MPLA 4 S2 C5 N3 N4
BIND Cd1  O4
FREE Cd1  C9
WGHT  0.040800  0.057900
FVAR  0.657160
TEMP 21C
MOLE 1
Cd1    6   0.715205  0.175661  0.769239 11.000000  0.052970  0.063530 =
           0.055450  0.011240  0.008980  0.026260
S1     5   0.981648  0.118861  0.773613 11.000000  0.054400  0.069930 =
           0.048000  0.005700  0.009670  0.029730
S2     5   0.739484  0.307276  0.606911 11.000000  0.071350  0.127310 =
           0.074790  0.047260  0.029860  0.054230
O1     4   0.522983 -0.076764  0.698900 11.000000  0.055690  0.075320 =
           0.071550 -0.000740  0.011870  0.032660
O2     4   0.419859  0.074295  0.760665 11.000000  0.057650  0.068780 =
           0.083160 -0.001220  0.023150  0.023810
O3     4   0.769813  0.255792  0.960212 11.000000  0.062990  0.076150 =
           0.083910 -0.007080  0.006140  0.038840
O4     4   0.691612  0.414590  0.892267 11.000000  0.163760  0.072080 =
           0.065060  0.010180 -0.012750  0.034440
N1     3   1.059257  0.195128  1.001737 11.000000  0.044970  0.059220 =
           0.050910  0.009560  0.012620  0.022260
AFIX 43
H1     2   0.961461  0.200688  0.991746 11.000000 -1.200000
AFIX 0
N2     3   1.244683  0.126459  0.923739 11.000000  0.050350  0.067420 =
           0.055430  0.006830  0.012350  0.029070
AFIX 43
H2     2   1.273071  0.098899  0.863778 11.000000 -1.200000
AFIX 0
N3     3   0.491566  0.374322  0.663003 11.000000  0.069470  0.074720 =
           0.049780  0.003280  0.006830  0.033610
AFIX 43
H3     2   0.564034  0.415179  0.728297 11.000000 -1.200000
AFIX 0
N4     3   0.439806  0.266245  0.476405 11.000000  0.078010  0.085480 =
           0.049650  0.007660  0.016400  0.046240
AFIX 43
H4     2   0.475715  0.231420  0.423315 11.000000 -1.200000
AFIX 0
C1     1   1.102714  0.150343  0.910500 11.000000  0.043550  0.044190 =
           0.050290  0.009290  0.012920  0.016270
C2     1   1.165762  0.235969  1.118656 11.000000  0.068000  0.061880 =
           0.046440  0.011550  0.009790  0.026060
AFIX 23
H2A    2   1.123578  0.158143  1.157928 11.000000 -1.200000
H2B    2   1.159728  0.321559  1.159561 11.000000 -1.200000
AFIX 0
C3     1   1.349568  0.266434  1.117524 11.000000  0.056200  0.058170 =
           0.062160  0.011360  0.000790  0.018750
AFIX 23
H3A    2   1.400355  0.357295  1.094533 11.000000 -1.200000
H3B    2   1.415042  0.274451  1.193511 11.000000 -1.200000
AFIX 0
C4     1   1.353853  0.144878  1.035006 11.000000  0.050380  0.064120 =
           0.067430  0.016160  0.004610  0.025460
AFIX 23
H4A    2   1.470152  0.167014  1.029188 11.000000 -1.200000
H4B    2   1.314321  0.055914  1.062378 11.000000 -1.200000
AFIX 0
C5     1   0.541119  0.315163  0.581023 11.000000  0.067390  0.064590 =
           0.052200  0.020580  0.015920  0.030480
C6     1   0.270726  0.268209  0.446326 11.000000  0.078250  0.099810 =
           0.058680 -0.001730  0.004100  0.044630
AFIX 23
H6A    2   0.195626  0.185464  0.385377 11.000000 -1.200000
H6B    2   0.278355  0.355585  0.419604 11.000000 -1.200000
AFIX 0
C7     1   0.201189  0.263248  0.547439 11.000000  0.070640  0.146550 =
           0.068440  0.000080  0.009550  0.046460
AFIX 23
H7A    2   0.173485  0.167947  0.564537 11.000000 -1.200000
H7B    2   0.096179  0.278324  0.530541 11.000000 -1.200000
AFIX 0
C8     1   0.323207  0.374630  0.649760 11.000000  0.077810  0.093210 =
           0.065710  0.001210  0.019110  0.046240
AFIX 23
H8A    2   0.328236  0.469506  0.641302 11.000000 -1.200000
H8B    2   0.283482  0.354363  0.717421 11.000000 -1.200000
AFIX 0
C9     1   0.400502 -0.051140  0.719461 11.000000  0.051920  0.068540 =
           0.047540  0.008210  0.009560  0.026740
C10    1   0.227171 -0.172677  0.697793 11.000000  0.065510  0.076560 =
           0.109650  0.004210  0.022330  0.016180
AFIX 137
H10A   2   0.212540 -0.203767  0.767568 11.000000 -1.500000
H10B   2   0.218277 -0.252253  0.641626 11.000000 -1.500000
H10C   2   0.140121 -0.139544  0.670361 11.000000 -1.500000
AFIX 0
C11    1   0.749279  0.372562  0.972499 11.000000  0.050070  0.052520 =
           0.057350  0.002460  0.013930  0.010160
C12    1   0.799069  0.461133  1.091419 11.000000  0.093280  0.061160 =
           0.060340 -0.002260  0.021030  0.014520
AFIX 137
H12A   2   0.921409  0.503752  1.118751 11.000000 -1.500000
H12B   2   0.750420  0.400100  1.140578 11.000000 -1.500000
H12C   2   0.757274  0.536284  1.091104 11.000000 -1.500000
AFIX 0
HKLF 4
END
;
data_global
_journal_date_recd_electronic     2012-08-29
_journal_date_accepted     2012-10-06
_journal_name_full     'Acta Crystallographica, Section E'
_journal_year     2012
_journal_volume     68
_journal_issue     11
_journal_page_first     m1352
_journal_page_last     m1353
_journal_paper_category     QM
_journal_paper_doi     10.1107/S1600536812041852
_journal_coeditor_code     NC2292
_publ_contact_author_name     'Saeed Ahmad'
_publ_contact_author_address
;
Department of Chemistry, University of Engineering and Technology, Lahore
 54890, Pakistan
;
_publ_contact_author_email     saeed_a786@hotmail.com
_publ_contact_author_fax     ?
_publ_contact_author_phone     ?
_publ_section_title
;\
(Acetato-\k<i>O</i>)(acetato-\k<i>O</i>,<i>O</i>')bis(1,3-diazinane-2-thione-\
\k<i>S</i>)cadmium(II)
;
loop_
    _publ_author_name
    _publ_author_footnote
    _publ_author_address
    'Mahmood, Rashid' .
;
Division of Science and Technology, University of Education, Township, Lahore,
Pakistan
;
    'Ghulam Hussain, Saima' .
;
Department of Chemistry, University of Engineering and Technology, Lahore 54890,
Pakistan
;
    'Fettouhi, Mohammed' .
;
Department of Chemistry, King Fahd University of Petroleum and Minerals,
Dhahran 31261, Saudi Arabia
;
    'Isab, Anvarhusein A.' .
;
Department of Chemistry, King Fahd University of Petroleum and Minerals,
Dhahran 31261, Saudi Arabia
;
    'Ahmad, Saeed' .
;
Department of Chemistry, University of Engineering and Technology, Lahore 54890,
Pakistan
;
_publ_section_synopsis     .
