# Supplementary material for: (Acetato-κO)(acetato-κO,O′)bis­(1,3-diazinane-2-thione-κS)cadmium(II)
Source: Acta Crystallogr Sect E Struct Rep Online. 2012 Oct 13;68(Pt 11):m1352–3. doi: 10.1107/S1600536812041852 (PMC3515111; doi:10.1107/S1600536812041852)
Supplement: Supplementary file 2 [file e-68-m1352-Isup2.hkl]

# 
# h,k,l, Fc-squared, Fo-squared, sigma(Fo-squared) and status flag 
# 
data_I
_shelx_title ' FS171 in P-1' 
_shelx_refln_list_code          4 
_shelx_F_calc_maximum      151.63 
_exptl_crystal_F_000       468.00 
_reflns_d_resolution_high  0.7495 
 
loop_ 
 _symmetry_equiv_pos_as_xyz 
 'x, y, z' 
 '-x, -y, -z' 
 
_cell_length_a     8.6930 
_cell_length_b    10.1749 
_cell_length_c    12.2027 
_cell_angle_alpha  97.452 
_cell_angle_beta  100.683 
_cell_angle_gamma 111.610 
 
_shelx_F_squared_multiplier     1.000 
 
loop_ 
 _refln_index_h 
 _refln_index_k 
 _refln_index_l 
 _refln_F_squared_calc 
 _refln_F_squared_meas 
 _refln_F_squared_sigma 
 _refln_observed_status 
   1   0   0     2730.82     2933.45     27.52 o 
   2   0   0    10937.15    11125.53    100.97 o 
   3   0   0     1799.20     1779.27     18.95 o 
   4   0   0     6508.76     6843.40     65.06 o 
   5   0   0      813.41      855.54     12.48 o 
   6   0   0      231.29      245.83      7.68 o 
   7   0   0      501.54      491.20     13.19 o 
   8   0   0       17.23       26.68      9.48 o 
   9   0   0       68.13       68.11     19.32 o 
  10   0   0        7.01        9.94      9.78 o 
 -10   1   0       64.22       61.53     11.22 o 
  -9   1   0       14.08       23.72     13.09 o 
  -8   1   0      410.98      407.53     12.82 o 
  -7   1   0      452.37      465.20     16.55 o 
  -6   1   0      474.03      488.45     11.25 o 
  -5   1   0     1620.66     1580.32     18.86 o 
  -4   1   0      865.19      828.33     15.23 o 
  -3   1   0    15098.82    15168.23    137.41 o 
  -2   1   0     1890.16     2058.67     20.39 o 
  -1   1   0     3171.20     3630.46     33.77 o 
   0   1   0     3742.30     4032.41     49.24 o 
   1   1   0     4920.58     5238.34     48.67 o 
   2   1   0       21.79       13.39      1.74 o 
   3   1   0     3220.17     3338.93     33.21 o 
   4   1   0     2034.89     2038.21     25.81 o 
   5   1   0      726.83      739.60     11.78 o 
   6   1   0      525.86      529.34     10.88 o 
   7   1   0       38.56       47.78     15.87 o 
   8   1   0      266.60      263.20     17.10 o 
   9   1   0        8.23        8.25      8.60 o 
  10   1   0        0.08       -9.98      9.98 o 
 -10   2   0        7.86        0.96      8.30 o 
  -9   2   0      159.36      179.34      9.79 o 
  -8   2   0      444.35      448.54     13.14 o 
  -7   2   0      589.23      570.69     29.32 o 
  -6   2   0      948.25      985.35     14.11 o 
  -5   2   0      514.46      563.83      9.15 o 
  -4   2   0     7110.07     7506.30     70.38 o 
  -3   2   0      294.88      314.58      5.55 o 
  -2   2   0    10769.58    10581.67    110.03 o 
  -1   2   0      360.08      349.37      4.78 o 
   0   2   0    14704.34    14467.74    240.64 o 
   1   2   0      171.55      163.00      5.03 o 
   2   2   0     2059.63     2189.29     22.46 o 
   3   2   0     1591.09     1629.18     18.38 o 
   4   2   0       15.37       10.76      2.58 o 
   5   2   0      478.77      434.64     11.02 o 
   6   2   0       10.61       11.98      4.37 o 
   7   2   0        1.67        5.08     11.20 o 
   8   2   0      171.97      179.97     13.86 o 
   9   2   0        1.42       -3.12      8.76 o 
 -11   3   0       25.60       32.59     10.81 o 
 -10   3   0      104.85      115.99     12.05 o 
  -9   3   0       85.30       67.54     10.25 o 
  -8   3   0        0.22       -1.81      3.72 o 
  -7   3   0     1011.34     1004.97     18.55 o 
  -6   3   0      274.63      268.16      8.92 o 
  -5   3   0     1646.83     1683.31     19.51 o 
  -4   3   0      675.93      661.83      9.40 o 
  -3   3   0     5168.17     5363.53     50.67 o 
  -2   3   0     1046.66     1114.18     15.41 o 
  -1   3   0     1582.38     1548.99     16.17 o 
   0   3   0     5220.87     5446.64     50.89 o 
   1   3   0     1302.59     1359.91     18.26 o 
   2   3   0     2318.46     2467.23     30.82 o 
   3   3   0      376.41      383.32      9.58 o 
   4   3   0      261.27      272.41     10.11 o 
   5   3   0      116.83      130.12      8.24 o 
   6   3   0      103.02       92.22     13.56 o 
   7   3   0       47.86       43.35     11.75 o 
   8   3   0       10.60        9.31      9.48 o 
   9   3   0       22.99       15.08     11.16 o 
 -11   4   0       25.02       28.85     17.14 o 
 -10   4   0       98.75      106.68      8.59 o 
  -9   4   0       71.28       65.82      6.83 o 
  -8   4   0       62.73       71.79      6.48 o 
  -7   4   0       23.47       30.29      4.89 o 
  -6   4   0     1800.45     1785.16     36.06 o 
  -5   4   0      900.36      887.90     12.34 o 
  -4   4   0        8.19       11.34      2.08 o 
  -3   4   0     6094.24     6184.05     58.45 o 
  -2   4   0     2272.01     2402.95     24.55 o 
  -1   4   0     3260.36     3398.45     33.33 o 
   0   4   0     1613.42     1759.03     18.85 o 
   1   4   0     2493.27     2438.27     32.80 o 
   2   4   0      490.44      480.06     10.62 o 
   3   4   0      108.22      110.08      7.14 o 
   4   4   0      709.45      771.99     20.52 o 
   5   4   0        0.06       -2.47      3.76 o 
   6   4   0      169.62      166.39      8.76 o 
   7   4   0       26.10       33.53      9.37 o 
   8   4   0       70.71       69.79     11.73 o 
 -11   5   0       27.88       50.05     11.62 o 
 -10   5   0        0.39       -0.48      6.02 o 
  -9   5   0      189.55      177.67      9.38 o 
  -8   5   0       73.34       80.48      6.70 o 
  -7   5   0      271.50      263.59      9.19 o 
  -6   5   0      754.41      804.89     12.56 o 
  -5   5   0      165.05      178.64      5.62 o 
  -4   5   0      271.31      250.80      5.84 o 
  -3   5   0        7.75       12.35      6.46 o 
  -2   5   0     3685.39     3926.43     44.72 o 
  -1   5   0      753.66      776.94     10.56 o 
   0   5   0      154.79      166.85      4.66 o 
   1   5   0      870.74      909.13     16.78 o 
   2   5   0      226.79      228.34      8.22 o 
   3   5   0      498.73      511.36     15.20 o 
   4   5   0       24.59       19.65      5.27 o 
   5   5   0      482.30      472.31     24.04 o 
   6   5   0       23.98       25.72      5.23 o 
   7   5   0        1.57       -3.30      6.92 o 
 -11   6   0       37.83       24.55      9.40 o 
 -10   6   0       63.17       80.23     10.45 o 
  -9   6   0       64.12       55.13     17.25 o 
  -8   6   0        0.98        4.27      4.84 o 
  -7   6   0     1003.53      980.24     17.97 o 
  -6   6   0        0.80        2.16      2.80 o 
  -5   6   0     1086.50     1106.20     22.22 o 
  -4   6   0      249.01      244.25      6.55 o 
  -3   6   0     1559.04     1537.71     19.28 o 
  -2   6   0      648.98      608.41      9.62 o 
  -1   6   0       80.78       89.48      4.37 o 
   0   6   0      457.99      462.63      9.10 o 
   1   6   0      163.81      149.45      7.47 o 
   2   6   0     1041.79     1064.35     19.22 o 
   3   6   0       13.40       11.62      5.52 o 
   4   6   0      137.77      152.51     10.73 o 
   5   6   0      159.49      162.11     13.74 o 
   6   6   0       50.91       50.82      6.75 o 
   7   6   0        0.63       -1.25     10.18 o 
 -11   7   0        1.30       -5.45      6.98 o 
 -10   7   0      128.17      116.83     11.75 o 
  -9   7   0       79.55       65.92      9.13 o 
  -8   7   0       94.11       82.71      8.95 o 
  -7   7   0       99.00       83.98      8.80 o 
  -6   7   0      924.70      945.84     17.74 o 
  -5   7   0      236.32      258.40      7.29 o 
  -4   7   0       34.49       32.48      3.30 o 
  -3   7   0     1971.08     2018.74     28.13 o 
  -2   7   0       72.75       58.90      4.02 o 
  -1   7   0      982.33     1023.33     16.24 o 
   0   7   0       88.27       78.89      7.07 o 
   1   7   0     1165.93     1208.54     31.53 o 
   2   7   0      346.92      295.68     10.44 o 
   3   7   0       68.08       63.47      6.22 o 
   4   7   0       24.64       20.03      5.36 o 
   5   7   0        3.00        5.66      4.60 o 
   6   7   0       34.93       34.69      6.57 o 
 -11   8   0       38.84       29.15     11.73 o 
 -10   8   0        4.99        5.73      5.85 o 
  -9   8   0      348.46      331.21     15.99 o 
  -8   8   0       16.03       13.41      6.34 o 
  -7   8   0      209.51      189.29     11.87 o 
  -6   8   0      731.71      724.07     15.86 o 
  -5   8   0      202.54      197.79     14.94 o 
  -4   8   0      259.91      224.04      9.25 o 
  -3   8   0       49.86       42.77      3.93 o 
  -2   8   0      685.24      658.27     11.59 o 
  -1   8   0        2.98        1.69      3.58 o 
   0   8   0      121.88      113.59      7.64 o 
   1   8   0      300.61      285.39     10.17 o 
   2   8   0       26.44       23.10      5.00 o 
   3   8   0       72.92       59.14      6.62 o 
   4   8   0        0.00       -1.79      4.23 o 
   5   8   0       52.88       49.98      7.05 o 
 -10   9   0       94.51       67.95      9.61 o 
  -9   9   0       66.35       80.61     19.40 o 
  -8   9   0       63.26       50.34     11.32 o 
  -7   9   0      154.79      154.13     14.36 o 
  -6   9   0       26.44       12.70      4.62 o 
  -5   9   0      412.12      393.82     11.88 o 
  -4   9   0       18.65       13.20      5.07 o 
  -3   9   0      331.43      309.95     10.05 o 
  -2   9   0      124.11      130.51     10.73 o 
  -1   9   0      548.04      573.65     14.08 o 
   0   9   0      232.15      200.86     10.78 o 
   1   9   0        0.18        2.71      4.01 o 
   2   9   0      174.22      164.40     11.20 o 
   3   9   0        0.04        2.80      7.85 o 
   4   9   0       19.24       26.76      6.38 o 
 -10  10   0       58.00       72.22     11.31 o 
  -9  10   0       58.00       59.30      9.80 o 
  -8  10   0       71.62       80.84     10.11 o 
  -7  10   0       12.45       17.14      6.48 o 
  -6  10   0      111.67      108.85      8.03 o 
  -5  10   0        0.85        6.22      4.21 o 
  -4  10   0      215.23      209.94     12.70 o 
  -3  10   0      224.95      204.10     13.40 o 
  -2  10   0        1.13       -1.18      4.39 o 
  -1  10   0      173.96      132.72     13.89 o 
   0  10   0        2.70       11.21     16.45 o 
   1  10   0       61.82       53.79      7.16 o 
   2  10   0        6.10        7.70      7.77 o 
   3  10   0       63.15       61.87     10.20 o 
  -9  11   0       86.68       78.09     10.99 o 
  -8  11   0        3.52        8.84      6.54 o 
  -7  11   0       22.77       28.10      7.14 o 
  -6  11   0       35.82       46.06      6.44 o 
  -5  11   0       70.87       59.86      6.92 o 
  -4  11   0      124.01      144.72     11.18 o 
  -3  11   0        3.15       -3.66      5.00 o 
  -2  11   0      108.02      138.12     11.82 o 
  -1  11   0        0.38       -0.70      5.79 o 
   0  11   0       42.14       34.94      9.76 o 
   1  11   0       10.39       21.14     19.87 o 
   2  11   0       12.57        6.74      6.59 o 
  -8  12   0       37.96       43.76      9.04 o 
  -7  12   0       24.95       18.28      6.98 o 
  -6  12   0        1.81        3.92      5.26 o 
  -5  12   0       60.47       61.30     17.24 o 
  -4  12   0        6.62        7.12      8.73 o 
  -3  12   0       22.73       22.36      6.31 o 
  -2  12   0       28.99       29.24     14.40 o 
  -1  12   0       42.62       45.92     17.42 o 
   0  12   0        6.91       14.22      9.48 o 
  -6  13   0       29.99       30.44      8.34 o 
  -5  13   0       15.18       10.00     12.19 o 
  -4  13   0       39.14       36.65     17.01 o 
  -3  13   0        0.47        2.49      8.13 o 
  -2  13   0        4.60       11.68      7.65 o 
   2 -13   1       13.89       16.46      7.92 o 
   3 -13   1       13.73       13.18      7.46 o 
   4 -13   1        9.11        7.21      6.20 o 
   5 -13   1       32.29       31.68      8.16 o 
   6 -13   1        3.41       10.78      6.75 o 
   7 -13   1       10.09       13.55     13.96 o 
   0 -12   1       10.14        7.76      9.66 o 
   1 -12   1       54.98       64.45     16.01 o 
   2 -12   1       34.27       43.71      8.05 o 
   3 -12   1        8.53       11.89      6.56 o 
   4 -12   1       62.45       60.30     15.32 o 
   5 -12   1        1.62        6.44      5.97 o 
   6 -12   1       87.69      106.60      8.91 o 
   7 -12   1        8.15        5.87      7.13 o 
   8 -12   1        7.72       17.57      7.64 o 
  -2 -11   1       26.83       47.19     13.49 o 
  -1 -11   1       13.68       11.04      9.18 o 
   0 -11   1        1.40       -4.98      7.21 o 
   1 -11   1       79.25       86.12     15.93 o 
   2 -11   1        7.75        0.21     10.67 o 
   3 -11   1       41.81       38.12      7.16 o 
   4 -11   1       48.68       49.06      7.88 o 
   5 -11   1       34.86       50.73      6.70 o 
   6 -11   1        6.69       14.34      4.78 o 
   7 -11   1       25.24       24.91      6.90 o 
   8 -11   1       85.35       71.17     10.48 o 
   9 -11   1        0.42       -0.68      6.64 o 
  -3 -10   1       24.28       26.44      6.87 o 
  -2 -10   1       31.39       38.27      6.91 o 
  -1 -10   1       30.21       29.17      5.72 o 
   0 -10   1       21.03       18.53     17.26 o 
   1 -10   1        4.74        1.26      4.76 o 
   2 -10   1      141.54      134.89     10.20 o 
   3 -10   1        5.98        4.12      6.02 o 
   4 -10   1        1.11       -0.39      3.98 o 
   5 -10   1      184.66      166.16     16.88 o 
   6 -10   1       60.38       61.89      6.69 o 
   7 -10   1      144.30      142.07     10.80 o 
   8 -10   1       95.18       68.43      9.65 o 
   9 -10   1      108.04       91.60     10.91 o 
  10 -10   1       15.04       19.94      9.67 o 
  -4  -9   1       16.83       -2.73      6.52 o 
  -3  -9   1       54.89       48.69      9.61 o 
  -2  -9   1        0.00       -0.74      4.40 o 
  -1  -9   1      149.66      158.41      9.01 o 
   0  -9   1       45.95       52.72      5.91 o 
   1  -9   1       72.55       63.26      5.91 o 
   2  -9   1      432.86      418.85     11.46 o 
   3  -9   1      147.04      126.14      7.52 o 
   4  -9   1      371.15      361.54     11.17 o 
   5  -9   1       51.33       43.70      5.45 o 
   6  -9   1      562.58      584.25     17.47 o 
   7  -9   1       59.25       50.12      7.89 o 
   8  -9   1       10.02       12.61      6.01 o 
   9  -9   1      130.99      135.92     12.47 o 
  10  -9   1       64.29       83.38     11.42 o 
  -5  -8   1       18.00       14.85      8.41 o 
  -4  -8   1       56.23       54.39      8.65 o 
  -3  -8   1       32.88       40.29      7.60 o 
  -2  -8   1      108.95       84.41      8.69 o 
  -1  -8   1      144.94      170.43      8.76 o 
   0  -8   1       44.50       36.42      5.78 o 
   1  -8   1      402.62      371.74      8.68 o 
   2  -8   1        1.66        2.37      2.84 o 
   3  -8   1      749.31      740.22     19.42 o 
   4  -8   1      167.96      164.81      8.43 o 
   5  -8   1      787.28      805.66     16.65 o 
   6  -8   1      613.61      593.66     14.38 o 
   7  -8   1      222.06      182.13     11.85 o 
   8  -8   1      162.69      172.96     13.23 o 
   9  -8   1       60.78       40.75      8.71 o 
  10  -8   1      249.82      260.11     16.63 o 
  -6  -7   1        8.40        2.06      8.52 o 
  -5  -7   1       57.89       47.42      6.38 o 
  -4  -7   1       19.83       12.44      4.82 o 
  -3  -7   1       38.46       39.79      5.30 o 
  -2  -7   1      216.88      227.31      9.50 o 
  -1  -7   1      118.89       71.54      8.04 o 
   0  -7   1      262.33      249.66      8.85 o 
   1  -7   1       33.31       50.43      4.71 o 
   2  -7   1     2200.01     2296.22     33.97 o 
   3  -7   1       63.65       57.45      4.04 o 
   4  -7   1      709.12      674.50     13.91 o 
   5  -7   1     1636.17     1664.80     25.33 o 
   6  -7   1      351.77      336.73     11.01 o 
   7  -7   1      691.44      703.58     23.16 o 
   8  -7   1        5.65        7.51      5.99 o 
   9  -7   1      418.96      423.25     34.31 o 
  10  -7   1        1.79       -1.53      5.62 o 
  11  -7   1       66.07       77.55     12.70 o 
  -7  -6   1        8.07       13.39      8.01 o 
  -6  -6   1      103.78       76.15      7.46 o 
  -5  -6   1      106.52      122.39     11.20 o 
  -4  -6   1      140.05      111.93      7.51 o 
  -3  -6   1      322.56      319.90     10.44 o 
  -2  -6   1        6.65        6.96      4.15 o 
  -1  -6   1     2250.93     2344.44     36.93 o 
   0  -6   1        0.22        0.74      3.98 o 
   1  -6   1      685.85      745.31     14.24 o 
   2  -6   1     3482.67     3515.54     35.86 o 
   3  -6   1     1846.39     1846.51     20.98 o 
   4  -6   1      913.54      891.88     12.40 o 
   5  -6   1       23.24       33.57      6.23 o 
   6  -6   1     1113.79     1119.19     15.93 o 
   7  -6   1      190.47      176.46     11.28 o 
   8  -6   1      211.37      243.75     38.51 o 
   9  -6   1       37.74       41.80     13.66 o 
  10  -6   1      100.85      103.42     11.75 o 
  11  -6   1        3.41       -0.70      6.79 o 
  -8  -5   1        3.09       16.26      7.91 o 
  -7  -5   1       18.01       11.30      7.20 o 
  -6  -5   1      105.75      111.94      8.15 o 
  -5  -5   1       85.92       73.78      6.48 o 
  -4  -5   1      504.89      516.48     14.35 o 
  -3  -5   1        0.05       -1.50      4.92 o 
  -2  -5   1      763.00      821.26     18.85 o 
  -1  -5   1      906.59      903.77     18.27 o 
   0  -5   1     5846.05     6119.57     67.16 o 
   1  -5   1     3122.00     3334.22     33.57 o 
   2  -5   1      200.75      177.86      4.66 o 
   3  -5   1     2816.77     2969.60     34.16 o 
   4  -5   1     1039.79     1037.52     21.49 o 
   5  -5   1     2330.04     2516.37     27.55 o 
   6  -5   1      147.29      141.31      6.14 o 
   7  -5   1     1191.93     1175.70     20.17 o 
   8  -5   1       21.56       17.01      4.58 o 
   9  -5   1       27.80       28.08      7.36 o 
  10  -5   1       80.40       89.66     10.91 o 
  11  -5   1       19.57       16.35      8.36 o 
  -8  -4   1       64.80       62.42     11.64 o 
  -7  -4   1       28.89       43.62      8.45 o 
  -6  -4   1       49.96       38.69      9.13 o 
  -5  -4   1      731.73      802.77     16.96 o 
  -4  -4   1        0.25        1.36      3.65 o 
  -3  -4   1     1058.00     1045.20     46.65 o 
  -2  -4   1      130.10      123.74      8.63 o 
  -1  -4   1     1261.42     1247.45     24.97 o 
   0  -4   1      826.16      846.11     12.75 o 
   1  -4   1       19.43       20.47      3.10 o 
   2  -4   1     2604.30     2896.56     34.08 o 
   3  -4   1        8.44       12.16      1.84 o 
   4  -4   1     1130.83     1118.07     13.90 o 
   5  -4   1      716.52      713.34     10.99 o 
   6  -4   1        6.40        7.09      2.99 o 
   7  -4   1      323.06      317.02      9.91 o 
   8  -4   1       85.76       73.85      6.56 o 
   9  -4   1      130.74      140.34      9.13 o 
  10  -4   1       39.19       38.45      8.31 o 
  11  -4   1       46.11       50.81     10.01 o 
  -9  -3   1        3.10        7.65     10.13 o 
  -8  -3   1      133.72      153.32     14.18 o 
  -7  -3   1        4.87       -3.98      6.38 o 
  -6  -3   1      183.57      204.87      9.25 o 
  -5  -3   1      156.51      137.77      7.86 o 
  -4  -3   1      787.74      813.45     23.75 o 
  -3  -3   1       90.48       84.85      3.62 o 
  -2  -3   1      233.16      245.20      7.01 o 
  -1  -3   1     2697.10     2613.43     27.48 o 
   0  -3   1     8095.96     8213.31     75.43 o 
   1  -3   1     1300.98     1220.15     14.88 o 
   2  -3   1     2457.61     2416.90     24.03 o 
   3  -3   1     2954.25     3060.01     30.35 o 
   4  -3   1      440.23      421.46      7.41 o 
   5  -3   1      252.48      262.85      6.48 o 
   6  -3   1      756.80      779.90     12.48 o 
   7  -3   1        2.09        2.99      3.97 o 
   8  -3   1      359.59      353.51     11.51 o 
   9  -3   1      112.68      127.79     13.41 o 
  10  -3   1        6.39        9.31      5.86 o 
  11  -3   1       36.80       55.23     18.99 o 
  -9  -2   1       38.07       33.54     15.29 o 
  -8  -2   1       15.34       17.74      7.95 o 
  -7  -2   1      120.23      134.28     11.90 o 
  -6  -2   1       83.65       73.37     10.65 o 
  -5  -2   1        8.53        9.11      4.39 o 
  -4  -2   1      802.70      810.93     12.97 o 
  -3  -2   1      867.25      898.72     11.67 o 
  -2  -2   1     1692.95     1706.64     18.05 o 
  -1  -2   1    22992.54    22869.30    206.70 o 
   0  -2   1      935.21     1040.61     11.17 o 
   1  -2   1     3425.18     3619.97     39.56 o 
   2  -2   1      273.91      309.91      7.61 o 
   3  -2   1     8673.40     8938.50     82.34 o 
   4  -2   1      187.02      209.25      5.31 o 
   5  -2   1      559.28      544.18      9.36 o 
   6  -2   1      146.14      140.56      6.20 o 
   7  -2   1      944.92      996.28     18.98 o 
   8  -2   1      128.31      135.74      8.77 o 
   9  -2   1       14.36       14.59      5.34 o 
  10  -2   1       82.58       85.59     12.12 o 
 -10  -1   1       30.20       40.10     11.59 o 
  -9  -1   1       37.22       48.48     23.06 o 
  -8  -1   1       59.35       63.18      9.67 o 
  -7  -1   1      106.13      108.74     10.43 o 
  -6  -1   1       28.95       28.51      3.93 o 
  -5  -1   1     1130.65     1186.36     15.75 o 
  -4  -1   1      672.96      684.59     10.16 o 
  -3  -1   1     6362.47     6736.25     63.23 o 
  -2  -1   1     2634.43     2752.46     26.96 o 
  -1  -1   1      644.17      703.26      7.87 o 
   0  -1   1     8111.35     8559.47    131.24 o 
   1  -1   1      334.67      315.87      4.29 o 
   2  -1   1     4160.76     4248.51     39.99 o 
   3  -1   1        1.80        1.71      1.72 o 
   4  -1   1     4621.96     4700.04     46.02 o 
   5  -1   1      213.00      198.50      6.22 o 
   6  -1   1      503.91      494.59     10.14 o 
   7  -1   1     1517.16     1536.92     25.18 o 
   8  -1   1       73.37       72.52      6.90 o 
   9  -1   1       88.38      127.23     19.79 o 
  10  -1   1       14.70        1.70      9.35 o 
 -10   0   1       58.62       52.55     11.22 o 
  -9   0   1       10.97       17.76      7.91 o 
  -8   0   1      393.08      415.07     26.59 o 
  -7   0   1        6.35       11.67      4.81 o 
  -6   0   1     1026.49     1022.72     14.67 o 
  -5   0   1      889.88      919.00     12.79 o 
  -4   0   1     2089.00     2047.49     29.61 o 
  -3   0   1     1100.15     1109.78     12.72 o 
  -2   0   1     3428.73     3560.50     33.73 o 
  -1   0   1    19282.53    16837.15    420.47 o 
   0   0   1     1402.26     1476.11     37.62 o 
   1   0   1     1600.64     1682.08     16.48 o 
   2   0   1       24.71       29.15      2.14 o 
   3   0   1     6069.14     6206.62     58.60 o 
   4   0   1     3593.94     3841.51     38.74 o 
   5   0   1      559.72      565.38     10.22 o 
   6   0   1      782.00      824.11     19.39 o 
   7   0   1      114.97       97.11      7.58 o 
   8   0   1      271.73      286.09     15.72 o 
   9   0   1        4.25        8.84      7.64 o 
  10   0   1       25.75       31.51     11.19 o 
 -10   1   1        0.31       -7.86      7.86 o 
  -9   1   1       24.80       22.21      8.00 o 
  -8   1   1       60.87       60.66      7.50 o 
  -7   1   1     1513.91     1623.51     26.13 o 
  -6   1   1      514.84      536.86      9.62 o 
  -5   1   1     1627.13     1830.80     20.68 o 
  -4   1   1    10339.13    11093.14    122.55 o 
  -3   1   1     4232.87     4679.91     51.85 o 
  -2   1   1     1277.69     1352.89     16.74 o 
  -1   1   1       46.60       48.22      1.59 o 
   0   1   1    17781.46    15686.88    234.55 o 
   1   1   1      333.20      323.00      5.03 o 
   2   1   1     2575.32     2557.04     30.29 o 
   3   1   1     3020.08     3058.35     31.09 o 
   4   1   1      245.97      232.70      6.12 o 
   5   1   1     1157.51     1157.33     16.09 o 
   6   1   1        3.66        5.01      4.72 o 
   7   1   1      213.68      224.80     14.06 o 
   8   1   1        6.61       10.96      7.90 o 
   9   1   1       75.54       71.39     12.14 o 
 -11   2   1        5.72       -1.00      9.53 o 
 -10   2   1      164.33      188.11     14.97 o 
  -9   2   1        8.00       11.10      6.11 o 
  -8   2   1      544.00      550.56     14.26 o 
  -7   2   1     1626.08     1584.16     25.20 o 
  -6   2   1      265.03      250.71      8.51 o 
  -5   2   1      823.64      757.03     13.43 o 
  -4   2   1      760.70      795.30     16.91 o 
  -3   2   1     6081.53     6225.89     58.11 o 
  -2   2   1       28.03       17.14      5.88 o 
  -1   2   1      413.07      417.02      6.49 o 
   0   2   1     3839.89     3844.06     36.16 o 
   1   2   1     2626.92     2635.92     25.96 o 
   2   2   1     3717.37     3788.59     36.92 o 
   3   2   1      129.02      145.10      5.08 o 
   4   2   1     1349.72     1321.35     20.34 o 
   5   2   1        5.48        3.39      5.36 o 
   6   2   1      425.17      434.26     14.21 o 
   7   2   1      374.56      374.92     24.90 o 
   8   2   1       93.80       94.73     12.00 o 
   9   2   1       25.65       28.94     11.01 o 
 -11   3   1       87.08       63.02     11.89 o 
 -10   3   1       77.15       64.45      7.62 o 
  -9   3   1      153.89      150.43     14.44 o 
  -8   3   1      786.95      807.56     21.91 o 
  -7   3   1      176.53      151.21      8.75 o 
  -6   3   1     2237.60     2266.40     35.69 o 
  -5   3   1      553.97      618.60     11.83 o 
  -4   3   1     6899.63     7343.01     68.87 o 
  -3   3   1     1256.14     1378.09     15.22 o 
  -2   3   1     4345.39     4549.40     43.10 o 
  -1   3   1     1061.52     1180.85     13.10 o 
   0   3   1     1448.00     1413.33     15.21 o 
   1   3   1     2871.10     2996.86     35.45 o 
   2   3   1       57.97       66.09      4.65 o 
   3   3   1      157.47      165.86      4.79 o 
   4   3   1      595.93      611.70     13.62 o 
   5   3   1      354.44      353.15     11.55 o 
   6   3   1       63.46       59.12     12.77 o 
   7   3   1       26.37       20.71      8.42 o 
   8   3   1      138.76      147.16     14.13 o 
 -11   4   1      126.15      146.17     10.65 o 
 -10   4   1       80.78       92.34      8.37 o 
  -9   4   1      190.00      200.84     10.98 o 
  -8   4   1       22.62       17.72      4.52 o 
  -7   4   1     1544.84     1591.97     28.80 o 
  -6   4   1       10.29       12.04      3.70 o 
  -5   4   1     1697.65     1750.63     20.08 o 
  -4   4   1     1670.66     1668.99     18.79 o 
  -3   4   1     3947.11     4309.25     41.96 o 
  -2   4   1     1017.22     1044.60     12.61 o 
  -1   4   1     1193.56     1231.56     14.19 o 
   0   4   1     3612.80     3631.17     35.75 o 
   1   4   1      130.28      112.03      5.60 o 
   2   4   1     1576.12     1527.77     22.18 o 
   3   4   1      333.64      326.81     13.22 o 
   4   4   1       33.84       27.38      7.17 o 
   5   4   1      608.21      589.34     19.91 o 
   6   4   1       47.77       42.84      6.01 o 
   7   4   1       51.84       42.40     26.63 o 
   8   4   1        3.43      -10.65     16.24 o 
 -11   5   1        0.05       -3.03      6.87 o 
 -10   5   1      261.19      239.47     16.52 o 
  -9   5   1       70.48       58.04      7.08 o 
  -8   5   1      291.66      303.41     10.25 o 
  -7   5   1      245.02      267.87      9.24 o 
  -6   5   1     1512.70     1533.85     19.27 o 
  -5   5   1       50.68       52.44      3.45 o 
  -4   5   1       99.30       85.09     11.56 o 
  -3   5   1     1950.51     2050.02     22.47 o 
  -2   5   1       38.06       29.92      2.61 o 
  -1   5   1      348.62      364.68      8.27 o 
   0   5   1     1066.22     1127.07     14.00 o 
   1   5   1      119.94      103.44      6.10 o 
   2   5   1      535.53      553.88     12.67 o 
   3   5   1       15.98       14.15      4.24 o 
   4   5   1      348.48      352.43     11.30 o 
   5   5   1       33.88       36.67      5.50 o 
   6   5   1       38.08       46.26      6.12 o 
   7   5   1        9.47       13.59      7.07 o 
 -11   6   1       44.19       58.23     10.66 o 
 -10   6   1       10.44        9.36      6.83 o 
  -9   6   1      395.45      398.93     16.40 o 
  -8   6   1      161.87      167.26      9.07 o 
  -7   6   1       14.55       21.25      4.40 o 
  -6   6   1      461.07      471.29      9.64 o 
  -5   6   1      192.79      175.29      6.14 o 
  -4   6   1       96.87       87.81      4.72 o 
  -3   6   1      257.73      254.75      6.40 o 
  -2   6   1      456.92      482.78      8.61 o 
  -1   6   1       24.50       21.65      2.79 o 
   0   6   1        4.06        5.49      2.26 o 
   1   6   1      790.15      777.31     15.11 o 
   2   6   1        0.21        2.26      3.80 o 
   3   6   1       87.64       87.40      6.65 o 
   4   6   1       73.88       89.17     19.66 o 
   5   6   1      152.69      152.49      9.11 o 
   6   6   1       14.73       16.67      5.38 o 
   7   6   1        0.03        4.63      8.13 o 
 -11   7   1       31.66       37.97      8.44 o 
 -10   7   1       46.47       49.39      8.81 o 
  -9   7   1       89.99       81.78      9.33 o 
  -8   7   1        6.97        3.00      4.70 o 
  -7   7   1      193.38      165.38     10.56 o 
  -6   7   1       25.10       18.14      3.53 o 
  -5   7   1      440.80      469.17     14.40 o 
  -4   7   1      171.86      170.98      6.29 o 
  -3   7   1      315.29      324.16      7.77 o 
  -2   7   1     2075.37     2196.17     25.69 o 
  -1   7   1        2.31       -0.03      2.64 o 
   0   7   1      387.48      386.20     10.97 o 
   1   7   1      390.37      365.51     18.31 o 
   2   7   1      166.00      179.92      8.61 o 
   3   7   1       27.63       28.90      5.07 o 
   4   7   1        0.09       -1.20      4.12 o 
   5   7   1      175.23      169.52      9.84 o 
   6   7   1        1.25        0.59      8.52 o 
 -11   8   1        1.93       10.54      7.11 o 
 -10   8   1      113.72      121.32     12.75 o 
  -9   8   1        1.47        2.98      5.58 o 
  -8   8   1       13.03        4.52      8.94 o 
  -7   8   1       49.89       54.88      7.92 o 
  -6   8   1      480.42      458.18     12.49 o 
  -5   8   1      613.45      628.26     11.78 o 
  -4   8   1        4.61        4.87      4.04 o 
  -3   8   1      646.86      701.14     12.09 o 
  -2   8   1       99.58       84.08      6.12 o 
  -1   8   1      383.51      399.57     16.93 o 
   0   8   1      190.47      172.78      8.32 o 
   1   8   1      100.56      103.19      7.32 o 
   2   8   1      236.36      209.96     19.24 o 
   3   8   1       79.79       77.60      9.58 o 
   4   8   1       69.18       72.93     10.79 o 
   5   8   1        0.13       -4.88      4.88 o 
 -10   9   1       52.99       35.80      9.07 o 
  -9   9   1      100.73      100.12     16.42 o 
  -8   9   1       25.90       27.50      7.51 o 
  -7   9   1       40.99       41.20      7.29 o 
  -6   9   1      553.49      557.56     13.84 o 
  -5   9   1       11.17       10.28      4.34 o 
  -4   9   1       91.86      106.33      7.08 o 
  -3   9   1      104.47      106.79      6.10 o 
  -2   9   1      385.65      378.80     11.20 o 
  -1   9   1       64.00       68.31      6.16 o 
   0   9   1       48.02       49.86     15.73 o 
   1   9   1      166.75      151.68      9.64 o 
   2   9   1       13.94       16.32      5.19 o 
   3   9   1      108.33      118.29      8.98 o 
   4   9   1        7.62        6.34      5.41 o 
 -10  10   1       22.29       18.29      8.43 o 
  -9  10   1       89.32      102.12     12.19 o 
  -8  10   1       15.74       18.02      6.91 o 
  -7  10   1      127.69      139.78     20.28 o 
  -6  10   1        3.43       -1.45      3.76 o 
  -5  10   1      488.28      548.32     14.39 o 
  -4  10   1       20.23       26.19      5.20 o 
  -3  10   1       40.79       39.30      6.90 o 
  -2  10   1      241.95      228.67     25.81 o 
  -1  10   1      136.77      155.88     16.70 o 
   0  10   1       77.44       72.95      8.79 o 
   1  10   1        0.21       -3.29      4.34 o 
   2  10   1       59.01       49.63      7.08 o 
   3  10   1        0.01        3.31      5.04 o 
  -9  11   1        1.59        2.32      7.10 o 
  -8  11   1       93.22       89.76     10.66 o 
  -7  11   1       31.16       28.38      6.75 o 
  -6  11   1       37.60       35.71      5.84 o 
  -5  11   1      148.98      139.98      8.90 o 
  -4  11   1      104.40      112.61     16.96 o 
  -3  11   1       65.51       56.22      9.23 o 
  -2  11   1        0.00        2.51      6.85 o 
  -1  11   1       68.36       77.24      9.35 o 
   0  11   1        0.01        4.44      5.99 o 
   1  11   1       10.37       15.19     11.65 o 
  -8  12   1        5.83        0.18      5.49 o 
  -7  12   1       29.84       23.08      9.04 o 
  -6  12   1       13.18       10.76      6.01 o 
  -5  12   1       14.04       21.89     13.56 o 
  -4  12   1       50.13       56.00      9.05 o 
  -3  12   1        1.72       -3.33      8.56 o 
  -2  12   1       36.45       29.62      7.52 o 
  -1  12   1        6.19       11.90      7.14 o 
   0  12   1        7.09        9.27      7.33 o 
  -6  13   1        4.05       19.06      7.22 o 
  -5  13   1       29.99       26.72     12.15 o 
  -4  13   1        2.48        3.96      6.19 o 
  -3  13   1        5.72       -6.01      6.01 o 
   2 -13   2        1.84        7.06     15.07 o 
   3 -13   2       10.57       14.55      7.38 o 
   4 -13   2       22.95       40.48      8.62 o 
   5 -13   2       24.84       26.84     14.89 o 
   6 -13   2       31.41       31.24      8.40 o 
   7 -13   2        0.71        1.16     13.27 o 
  -1 -12   2        0.47        7.23     16.57 o 
   0 -12   2       23.30       34.79     15.40 o 
   1 -12   2       14.28       24.12     12.91 o 
   2 -12   2       46.52       48.88     19.34 o 
   3 -12   2        3.59        4.62      8.74 o 
   4 -12   2       10.30        7.39      7.82 o 
   5 -12   2      134.52      142.14     13.90 o 
   6 -12   2        0.15       -4.78      4.88 o 
   7 -12   2       14.45        9.19      6.32 o 
   8 -12   2       30.42       36.87     10.40 o 
  -2 -11   2        3.66       11.37      9.88 o 
  -1 -11   2       39.02       56.78     10.93 o 
   0 -11   2       20.29       19.37      8.37 o 
   1 -11   2       15.33       14.23      6.55 o 
   2 -11   2      130.96      134.66     11.00 o 
   3 -11   2        2.33       -2.09      4.80 o 
   4 -11   2       85.61       87.22      7.69 o 
   5 -11   2       28.94       28.95      5.72 o 
   6 -11   2       75.78       82.59      7.93 o 
   7 -11   2        7.04        9.51      5.68 o 
   8 -11   2        0.69       -6.47      6.47 o 
   9 -11   2       43.81       40.98     10.93 o 
  -3 -10   2       21.55       22.71      6.22 o 
  -2 -10   2        5.53       -1.36      6.44 o 
  -1 -10   2       31.46       18.48      7.92 o 
   0 -10   2        0.06        0.78      6.09 o 
   1 -10   2      126.96      137.67     10.78 o 
   2 -10   2        4.27       -1.06      4.58 o 
   3 -10   2       64.95       83.61     14.92 o 
   4 -10   2      134.10      126.34     10.95 o 
   5 -10   2       53.80       68.96      6.79 o 
   6 -10   2      108.99      107.65      8.17 o 
   7 -10   2       25.36       16.35      6.80 o 
   8 -10   2      113.86      125.97     33.00 o 
   9 -10   2        5.78        8.13      8.08 o 
  10 -10   2       36.20       34.51     11.19 o 
  -5  -9   2        6.94       17.18      7.01 o 
  -4  -9   2       15.67       16.23      7.50 o 
  -3  -9   2        0.10        0.84      4.84 o 
  -2  -9   2       57.84       55.44      6.75 o 
  -1  -9   2       66.86       72.24      6.71 o 
   0  -9   2      160.53      159.66      8.95 o 
   1  -9   2      166.87      135.00     21.08 o 
   2  -9   2      594.75      599.85     19.91 o 
   3  -9   2      163.16      145.78      8.05 o 
   4  -9   2       10.30        7.01      4.20 o 
   5  -9   2      419.67      411.03     12.04 o 
   6  -9   2       20.06       18.07      5.42 o 
   7  -9   2       84.72       76.20      6.77 o 
   8  -9   2      136.95      158.90     12.98 o 
   9  -9   2       69.16       74.15     10.66 o 
  10  -9   2       60.20       60.56     10.54 o 
  -6  -8   2        2.33        2.39      9.01 o 
  -5  -8   2       30.85       39.50      7.38 o 
  -4  -8   2        1.00       -2.37      4.65 o 
  -3  -8   2       93.15       95.02      7.73 o 
  -2  -8   2       64.46       68.76      6.65 o 
  -1  -8   2      628.02      592.54     14.69 o 
   0  -8   2      153.58      140.98      8.12 o 
   1  -8   2        0.57       -0.18      2.93 o 
   2  -8   2     1168.73     1177.58     19.85 o 
   3  -8   2       29.88       29.65      4.81 o 
   4  -8   2      374.63      367.74     11.14 o 
   5  -8   2       66.41       60.79      6.21 o 
   6  -8   2      729.30      784.69     17.21 o 
   7  -8   2       14.81       23.73      5.31 o 
   8  -8   2       69.34       64.71     21.28 o 
   9  -8   2      211.03      224.32     14.22 o 
  10  -8   2       13.46        5.97      7.36 o 
  -6  -7   2       35.29       30.22      8.64 o 
  -5  -7   2        5.20        7.04      4.84 o 
  -4  -7   2       87.49       80.01      8.40 o 
  -3  -7   2       69.17       71.60      6.70 o 
  -2  -7   2       75.23       74.54      6.43 o 
  -1  -7   2     1318.40     1303.23     21.84 o 
   0  -7   2       25.30       25.84      3.45 o 
   1  -7   2      561.34      562.47      9.99 o 
   2  -7   2       36.56       25.59      3.17 o 
   3  -7   2     1836.88     1744.82     27.56 o 
   4  -7   2      608.85      606.24     13.51 o 
   5  -7   2      472.49      454.49     20.56 o 
   6  -7   2     1182.68     1183.39     21.09 o 
   7  -7   2      262.51      281.40     10.91 o 
   8  -7   2      328.75      331.40     14.82 o 
   9  -7   2        7.80       11.09      6.43 o 
  10  -7   2      199.94      217.61     14.52 o 
  -7  -6   2       24.14       21.50      7.77 o 
  -6  -6   2       20.98       20.26      6.07 o 
  -5  -6   2      129.56      112.92     11.52 o 
  -4  -6   2      160.46      148.53     10.76 o 
  -3  -6   2      100.65       71.81      8.17 o 
  -2  -6   2     1517.47     1559.26     30.21 o 
  -1  -6   2        0.20        4.42      2.46 o 
   0  -6   2     1002.21      971.28     16.21 o 
   1  -6   2      531.20      517.07      8.85 o 
   2  -6   2     4446.59     4501.54     44.68 o 
   3  -6   2      930.52      909.32     16.83 o 
   4  -6   2      593.54      618.13     18.51 o 
   5  -6   2      600.38      603.60     13.35 o 
   6  -6   2      137.57      135.59      8.73 o 
   7  -6   2      819.14      848.18     28.52 o 
   8  -6   2       13.94       11.14      5.70 o 
   9  -6   2       72.14       78.70     14.11 o 
  10  -6   2       55.03       56.13      9.40 o 
  11  -6   2       51.87       51.65     10.66 o 
  -8  -5   2       22.71       16.59      9.42 o 
  -7  -5   2       16.92       27.60      7.74 o 
  -6  -5   2       53.76       42.34      8.95 o 
  -5  -5   2      596.23      639.74     15.06 o 
  -4  -5   2       44.01       32.20      5.09 o 
  -3  -5   2      774.39      801.95     15.98 o 
  -2  -5   2      195.35      166.92      9.28 o 
  -1  -5   2     8274.80     8623.61     81.10 o 
   0  -5   2      242.00      210.00     18.07 o 
   1  -5   2     1100.34     1211.36     14.68 o 
   2  -5   2     3905.55     3828.94     37.91 o 
   3  -5   2     1941.61     2041.62     26.91 o 
   4  -5   2     2625.77     2614.59     43.12 o 
   5  -5   2        0.87        2.27      3.36 o 
   6  -5   2     1536.21     1493.76     19.46 o 
   7  -5   2       53.08       51.74      5.40 o 
   8  -5   2      149.20      142.28     10.59 o 
   9  -5   2       39.94       33.67      8.06 o 
  10  -5   2       31.11       35.65      8.73 o 
  11  -5   2       32.97       52.96     11.53 o 
  -8  -4   2       13.83       22.30      7.98 o 
  -7  -4   2       38.00       38.66      7.85 o 
  -6  -4   2      218.45      224.93     10.66 o 
  -5  -4   2       12.43       15.36      4.51 o 
  -4  -4   2     1403.27     1364.14     54.61 o 
  -3  -4   2        2.74        3.19      2.24 o 
  -2  -4   2      751.11      679.44     11.02 o 
  -1  -4   2     3310.57     3317.89     33.22 o 
   0  -4   2     6321.29     6540.57     61.48 o 
   1  -4   2     4034.08     4035.10     39.02 o 
   2  -4   2      310.07      321.99      7.46 o 
   3  -4   2     3491.50     3369.11     33.65 o 
   4  -4   2      709.70      686.24     10.13 o 
   5  -4   2     1516.87     1565.25     34.57 o 
   6  -4   2      434.23      461.81      9.68 o 
   7  -4   2      577.43      576.82     13.55 o 
   8  -4   2       64.16       63.23      6.14 o 
   9  -4   2        0.12       -4.05      9.83 o 
  10  -4   2      134.12      136.96     12.46 o 
  -9  -3   2       51.44       67.63     12.70 o 
  -8  -3   2       23.24       15.41      8.90 o 
  -7  -3   2      239.98      251.09     14.71 o 
  -6  -3   2       38.34       31.41      5.03 o 
  -5  -3   2      569.32      565.19     41.26 o 
  -4  -3   2      588.10      630.48     27.26 o 
  -3  -3   2     1526.19     1514.72     17.65 o 
  -2  -3   2     2373.30     2499.19     29.85 o 
  -1  -3   2       57.70       44.53      3.16 o 
   0  -3   2     1462.20     1419.00     15.35 o 
   1  -3   2       43.96       26.31      1.94 o 
   2  -3   2     3422.01     3276.60     46.14 o 
   3  -3   2      135.89      115.53      3.83 o 
   4  -3   2     4017.25     4107.26     40.89 o 
   5  -3   2      476.96      495.36     11.73 o 
   6  -3   2        1.63        0.73      3.08 o 
   7  -3   2      722.97      758.46     30.02 o 
   8  -3   2       23.45       20.17      5.91 o 
   9  -3   2        7.48        9.52      5.19 o 
  10  -3   2       62.07       73.40     13.25 o 
  -9  -2   2       12.76        5.83     11.39 o 
  -8  -2   2      161.35      165.31     13.60 o 
  -7  -2   2        9.24       13.41      7.91 o 
  -6  -2   2      158.58      163.24     13.52 o 
  -5  -2   2      557.32      525.55      9.90 o 
  -4  -2   2     1969.78     2004.67     22.59 o 
  -3  -2   2     4362.78     4405.02     42.96 o 
  -2  -2   2     1165.54     1219.50     13.81 o 
  -1  -2   2     7884.43     7987.03     73.39 o 
   0  -2   2    10665.48    10948.90    136.41 o 
   1  -2   2    18540.42    18211.30    189.27 o 
   2  -2   2     1784.20     1814.09     20.06 o 
   3  -2   2      307.56      247.17      9.20 o 
   4  -2   2      635.73      584.65      9.36 o 
   5  -2   2        0.71       -2.44      2.44 o 
   6  -2   2        4.54        5.78      3.35 o 
   7  -2   2      231.25      225.09      9.30 o 
   8  -2   2       88.29      101.83      7.79 o 
   9  -2   2       25.22       31.69      6.10 o 
  10  -2   2        2.92       -6.11      8.72 o 
 -10  -1   2        3.33       -0.54      9.17 o 
  -9  -1   2       33.39       28.56      9.39 o 
  -8  -1   2      112.17      121.15     13.95 o 
  -7  -1   2      497.05      472.59     37.57 o 
  -6  -1   2      753.06      776.71     15.95 o 
  -5  -1   2       48.29       58.24      3.65 o 
  -4  -1   2     5973.64     6108.70     58.61 o 
  -3  -1   2      108.69       89.66      3.69 o 
  -2  -1   2     1609.72     1626.07     17.02 o 
  -1  -1   2     6677.52     7001.42     64.09 o 
   0  -1   2     6474.23     6803.86     62.14 o 
   1  -1   2     5978.88     6122.17     64.79 o 
   2  -1   2       50.43       56.72      2.89 o 
   3  -1   2     2471.78     2467.63     25.63 o 
   4  -1   2       38.28       41.44      3.15 o 
   5  -1   2      432.32      472.75      9.41 o 
   6  -1   2       82.98       79.66      5.18 o 
   7  -1   2      300.58      306.41     10.75 o 
   8  -1   2      108.95      118.75      8.02 o 
   9  -1   2        0.82       -6.73      6.73 o 
  10  -1   2       95.37      106.86     13.88 o 
 -10   0   2       66.70       64.00     11.59 o 
  -9   0   2       54.63       58.67     10.09 o 
  -8   0   2       21.69       37.65     11.28 o 
  -7   0   2      498.46      526.09     14.97 o 
  -6   0   2        0.43       -2.28      3.75 o 
  -5   0   2       22.73       23.78      2.60 o 
  -4   0   2      251.64      258.37      8.37 o 
  -3   0   2     2325.78     2460.56     41.22 o 
  -2   0   2      232.41      269.21      4.63 o 
  -1   0   2     2506.76     2578.59     24.54 o 
   0   0   2     3332.64     3471.53     57.30 o 
   1   0   2        0.23        2.29      2.31 o 
   2   0   2      632.09      562.17      7.98 o 
   3   0   2     1792.72     1828.39     20.23 o 
   4   0   2     1902.32     1904.99     21.95 o 
   5   0   2     1324.11     1392.91     18.38 o 
   6   0   2       63.71       64.04      5.63 o 
   7   0   2     1088.61     1135.24     25.99 o 
   8   0   2        8.15       10.78      7.53 o 
   9   0   2       89.62      105.49     29.48 o 
  10   0   2       50.26       53.07     15.91 o 
 -10   1   2       41.16       37.39     10.13 o 
  -9   1   2        1.20       -1.66      4.47 o 
  -8   1   2      487.87      487.80     13.44 o 
  -7   1   2       94.64       89.67      7.06 o 
  -6   1   2      416.06      428.33     18.01 o 
  -5   1   2      526.24      548.35     11.34 o 
  -4   1   2      725.38      727.67     18.02 o 
  -3   1   2     2175.00     2263.51     27.25 o 
  -2   1   2        3.58       -1.86      1.86 o 
  -1   1   2    15290.98    14682.21    132.19 o 
   0   1   2     7300.97     7478.72     68.42 o 
   1   1   2     3089.53     3044.20     29.55 o 
   2   1   2      191.19      176.24      4.55 o 
   3   1   2      471.67      402.45      7.48 o 
   4   1   2     2226.68     2241.83     25.29 o 
   5   1   2      346.58      336.68      8.58 o 
   6   1   2       84.40       88.75      6.90 o 
   7   1   2      106.26       91.90     10.14 o 
   8   1   2      225.39      236.87     15.66 o 
   9   1   2       24.88       24.03     10.42 o 
 -11   2   2       58.01       74.92     12.66 o 
 -10   2   2        1.85        3.92      6.70 o 
  -9   2   2       21.51       27.99      5.62 o 
  -8   2   2      553.51      537.90     13.81 o 
  -7   2   2      191.31      180.40     12.07 o 
  -6   2   2      509.92      487.44     30.52 o 
  -5   2   2       15.75       16.44      3.27 o 
  -4   2   2    11014.62    11451.70    122.48 o 
  -3   2   2      578.13      645.53     10.32 o 
  -2   2   2     7586.84     7883.00     72.34 o 
  -1   2   2     5834.01     5975.96     55.29 o 
   0   2   2     2727.93     2804.72     27.35 o 
   1   2   2     4800.38     4906.89     46.53 o 
   2   2   2      553.52      554.10      8.41 o 
   3   2   2     2154.40     2118.56     23.45 o 
   4   2   2       99.80       91.52      4.90 o 
   5   2   2     1772.79     1886.14     28.51 o 
   6   2   2       86.90       95.46      7.51 o 
   7   2   2      169.71      137.09     15.66 o 
   8   2   2       56.35       45.52     10.00 o 
   9   2   2       20.92       29.18     11.12 o 
 -11   3   2       56.32       65.93      8.58 o 
 -10   3   2      166.07      163.15      9.79 o 
  -9   3   2       75.17       72.02      9.86 o 
  -8   3   2       26.47       16.98      4.59 o 
  -7   3   2     1302.96     1306.75     21.72 o 
  -6   3   2      452.81      434.20     11.00 o 
  -5   3   2     2663.00     2856.75     35.72 o 
  -4   3   2     2857.64     2999.74     36.02 o 
  -3   3   2     3904.20     3775.02     36.74 o 
  -2   3   2     1595.58     1621.84     17.43 o 
  -1   3   2     1378.68     1249.93     13.98 o 
   0   3   2     7531.21     7740.06     71.79 o 
   1   3   2      696.37      599.68      8.65 o 
   2   3   2     3888.66     3968.43     39.42 o 
   3   3   2      239.88      213.87      5.90 o 
   4   3   2      943.93      914.20     17.34 o 
   5   3   2       21.71       18.02      4.68 o 
   6   3   2      162.52      144.00      8.93 o 
   7   3   2      218.38      198.78     14.49 o 
   8   3   2       17.05       14.22     18.35 o 
 -11   4   2       43.22       49.71      7.48 o 
 -10   4   2      226.74      203.88     11.70 o 
  -9   4   2       35.09       37.24      5.63 o 
  -8   4   2      645.00      649.50     20.99 o 
  -7   4   2        0.04       -3.47      3.47 o 
  -6   4   2     3068.11     3226.94     44.18 o 
  -5   4   2      263.84      279.92      6.41 o 
  -4   4   2      812.28      834.09     11.27 o 
  -3   4   2      874.75      877.05     13.68 o 
  -2   4   2     4845.68     5190.52     49.77 o 
  -1   4   2     2932.70     3056.14     35.41 o 
   0   4   2      367.77      377.20      6.75 o 
   1   4   2     3150.30     3193.84     32.59 o 
   2   4   2        6.70        5.29      4.56 o 
   3   4   2      458.85      437.35     11.30 o 
   4   4   2      722.18      692.54     15.33 o 
   5   4   2      381.12      377.52     15.81 o 
   6   4   2       56.72       42.95      6.19 o 
   7   4   2        9.80       20.94      8.84 o 
   8   4   2       23.35       28.08     11.96 o 
 -11   5   2      142.48      144.67     22.31 o 
 -10   5   2       36.87       42.07      9.22 o 
  -9   5   2      160.21      165.21     10.88 o 
  -8   5   2       19.59       14.91      4.90 o 
  -7   5   2      590.73      610.66     13.83 o 
  -6   5   2      105.56      121.70      6.61 o 
  -5   5   2      905.19      884.42     12.66 o 
  -4   5   2     1102.48     1147.65     16.60 o 
  -3   5   2       43.48       45.12      3.12 o 
  -2   5   2     4421.50     4656.90     45.85 o 
  -1   5   2       21.86       47.56      7.58 o 
   0   5   2      652.89      643.28      9.87 o 
   1   5   2      114.51      124.19      7.93 o 
   2   5   2     1512.60     1431.07     22.56 o 
   3   5   2       69.68       67.61      7.70 o 
   4   5   2       12.21       12.70      4.18 o 
   5   5   2      131.30      123.37      8.16 o 
   6   5   2        3.27        5.22      4.28 o 
   7   5   2       10.43        3.80      9.18 o 
 -11   6   2        0.05       -4.63      8.52 o 
 -10   6   2      252.63      220.47     13.07 o 
  -9   6   2        6.38        6.42      4.31 o 
  -8   6   2      154.62      156.79     11.94 o 
  -7   6   2      409.77      454.21     18.27 o 
  -6   6   2      215.84      212.20      6.98 o 
  -5   6   2      816.30      861.97     15.24 o 
  -4   6   2      243.26      240.33      6.51 o 
  -3   6   2      857.63      864.89     12.63 o 
  -2   6   2      885.30      940.70     13.65 o 
  -1   6   2        4.22        2.48      2.67 o 
   0   6   2      514.68      530.32      9.40 o 
   1   6   2       17.06        9.83      3.78 o 
   2   6   2      706.71      740.30     15.92 o 
   3   6   2        0.76        3.17      3.53 o 
   4   6   2      152.73      144.63     10.08 o 
   5   6   2       38.56       33.43      5.80 o 
   6   6   2       23.67       27.17      8.04 o 
 -11   7   2       19.30       31.98     10.15 o 
 -10   7   2       33.14       33.70     15.28 o 
  -9   7   2       91.69      105.21     10.03 o 
  -8   7   2       39.07       30.39      7.36 o 
  -7   7   2       13.86       16.78      4.58 o 
  -6   7   2      266.29      260.49      7.80 o 
  -5   7   2        0.39        1.47      3.27 o 
  -4   7   2       75.10       85.04      5.08 o 
  -3   7   2      879.92      924.41     13.88 o 
  -2   7   2      300.23      286.29      7.45 o 
  -1   7   2      109.67      100.22      5.36 o 
   0   7   2       13.43        5.96      3.95 o 
   1   7   2      926.42      932.52     18.06 o 
   2   7   2       92.34      102.07      7.08 o 
   3   7   2       72.90       81.95      9.31 o 
   4   7   2      149.91      157.37      8.92 o 
   5   7   2       19.22       21.11      5.76 o 
 -11   8   2       19.54       27.11      7.76 o 
 -10   8   2        1.14       -1.07      5.78 o 
  -9   8   2       61.07       75.75     15.60 o 
  -8   8   2        0.86       -2.80      4.47 o 
  -7   8   2      281.82      263.67     24.96 o 
  -6   8   2      725.75      741.16     13.22 o 
  -5   8   2      137.03      124.58      6.40 o 
  -4   8   2       94.94       87.51      5.41 o 
  -3   8   2        3.55        1.86      3.53 o 
  -2   8   2     1705.05     1780.32     22.59 o 
  -1   8   2       12.16       18.06      4.58 o 
   0   8   2      471.32      490.50     12.90 o 
   1   8   2      342.79      372.82     13.59 o 
   2   8   2      180.97      167.84      9.11 o 
   3   8   2        7.25        7.67      6.67 o 
   4   8   2        7.78        6.45      6.05 o 
   5   8   2       24.89       30.62      6.84 o 
 -10   9   2       43.32       44.33      9.60 o 
  -9   9   2       21.68       25.06      7.58 o 
  -8   9   2       21.29       34.25      8.14 o 
  -7   9   2      173.15      195.49     19.64 o 
  -6   9   2       52.13       36.02      7.10 o 
  -5   9   2      340.68      374.11     11.31 o 
  -4   9   2        8.64        7.68      3.47 o 
  -3   9   2      400.93      406.19     10.98 o 
  -2   9   2       99.01       93.77      6.61 o 
  -1   9   2      277.94      302.23     10.74 o 
   0   9   2       43.10       44.32      5.95 o 
   1   9   2       26.00       26.43      5.29 o 
   2   9   2       77.19       72.80      7.25 o 
   3   9   2       27.85       29.20      6.06 o 
   4   9   2       19.33       22.47      6.46 o 
 -10  10   2       63.33       94.22     18.20 o 
  -9  10   2       21.22       17.54      8.28 o 
  -8  10   2       84.50       88.62     10.25 o 
  -7  10   2        6.04       10.40      5.63 o 
  -6  10   2      238.75      237.82     10.75 o 
  -5  10   2        3.61        5.18      5.49 o 
  -4  10   2      149.12      158.47      8.73 o 
  -3  10   2      158.75      161.49     10.84 o 
  -2  10   2      109.76       96.78      9.57 o 
  -1  10   2       76.04       89.42      7.41 o 
   0  10   2        9.64       12.51      9.00 o 
   1  10   2       36.51       35.97      5.88 o 
   2  10   2        1.92       -4.76      4.76 o 
  -9  11   2       78.25       96.82     14.00 o 
  -8  11   2        0.80       -5.68      5.68 o 
  -7  11   2       35.74       37.59     15.14 o 
  -6  11   2       36.68       33.50      5.76 o 
  -5  11   2      283.29      303.99     11.96 o 
  -4  11   2       29.23       20.13      6.28 o 
  -3  11   2        0.32        9.19      6.99 o 
  -2  11   2       76.46       74.43      8.98 o 
  -1  11   2        7.71       22.97     12.02 o 
   0  11   2       39.70       43.08      7.10 o 
   1  11   2       10.71       16.33      5.70 o 
  -8  12   2       52.28       52.00      9.70 o 
  -7  12   2        1.88       11.55      6.48 o 
  -6  12   2        2.28       -7.97     12.97 o 
  -5  12   2      122.53      129.19     17.55 o 
  -4  12   2        8.56       10.40      6.01 o 
  -3  12   2       39.61       52.17      8.66 o 
  -2  12   2        7.66       15.53      7.09 o 
  -1  12   2       40.77       37.51     15.88 o 
  -6  13   2       13.37       22.18     16.19 o 
  -5  13   2        0.02       -2.56      6.09 o 
  -4  13   2       20.83       16.89      7.83 o 
   2 -13   3       23.91       14.06      7.03 o 
   3 -13   3        9.75       15.93      7.37 o 
   4 -13   3       26.13       25.28      8.13 o 
   5 -13   3       41.74       31.42      8.52 o 
   6 -13   3        9.50       21.23      8.15 o 
  -1 -12   3        6.39        8.03     10.03 o 
   0 -12   3        6.27       19.73      9.63 o 
   1 -12   3       23.11       20.89      7.29 o 
   2 -12   3        2.20       -1.83      5.54 o 
   3 -12   3        7.12       13.14      6.72 o 
   4 -12   3       95.76       91.69     10.51 o 
   5 -12   3        1.44       -3.19      5.14 o 
   6 -12   3       83.72       90.53      8.62 o 
   7 -12   3        2.87        0.20      7.60 o 
   8 -12   3       67.77       65.99     12.05 o 
  -2 -11   3       37.32       35.76     10.75 o 
  -1 -11   3        0.74        7.25      9.23 o 
   0 -11   3       11.14       12.01      8.65 o 
   1 -11   3      177.44      204.21     13.08 o 
   2 -11   3       47.21       54.95     13.85 o 
   3 -11   3       88.56       86.51      9.59 o 
   4 -11   3       11.10       11.67      5.83 o 
   5 -11   3      119.09      123.83      8.59 o 
   6 -11   3        1.26        5.85      4.65 o 
   7 -11   3       27.44       21.80      5.76 o 
   8 -11   3       64.45       45.39     15.36 o 
   9 -11   3       10.77       16.98     10.01 o 
  -4 -10   3        0.87        1.04      5.89 o 
  -3 -10   3       16.52       21.81      7.98 o 
  -2 -10   3       89.55      102.81     13.90 o 
  -1 -10   3       64.03       73.50      9.91 o 
   0 -10   3      112.65      155.25     13.06 o 
   1 -10   3       31.02       33.41      7.15 o 
   2 -10   3      239.80      247.45     17.19 o 
   3 -10   3       14.83       11.89      4.53 o 
   4 -10   3      128.26      128.55      8.54 o 
   5 -10   3      115.54      104.13      7.98 o 
   6 -10   3      277.41      281.78     16.32 o 
   7 -10   3       84.31       86.86      7.62 o 
   8 -10   3        0.02       -5.42      7.15 o 
   9 -10   3       69.78       85.29     13.36 o 
  -5  -9   3        6.81        2.80      5.69 o 
  -4  -9   3       14.44       20.10      7.48 o 
  -3  -9   3       30.05       38.22      6.66 o 
  -2  -9   3        0.30       -5.21      5.65 o 
  -1  -9   3      105.97      114.97      7.77 o 
   0  -9   3        2.33        5.08      5.65 o 
   1  -9   3      290.01      305.91     13.55 o 
   2  -9   3       22.42       17.63      4.38 o 
   3  -9   3      216.64      219.52      9.28 o 
   4  -9   3      159.61      162.94      8.35 o 
   5  -9   3       50.32       46.44      5.83 o 
   6  -9   3      498.95      520.50     17.12 o 
   7  -9   3        0.20       -1.73      4.24 o 
   8  -9   3       60.83       43.17      8.75 o 
   9  -9   3       48.81       43.70     10.10 o 
  10  -9   3       29.55       27.57      9.00 o 
  -6  -8   3        8.84       14.11      7.51 o 
  -5  -8   3       33.35       43.07      9.30 o 
  -4  -8   3       66.09       76.45      7.99 o 
  -3  -8   3        0.29       -4.15      4.15 o 
  -2  -8   3      262.87      302.33     10.96 o 
  -1  -8   3        4.15        6.80      4.56 o 
   0  -8   3       43.73       47.70      5.45 o 
   1  -8   3      567.91      543.25     16.22 o 
   2  -8   3      330.16      283.57     13.06 o 
   3  -8   3      477.72      467.86     15.67 o 
   4  -8   3       11.21        9.74      4.03 o 
   5  -8   3      538.19      528.86     23.50 o 
   6  -8   3      124.57      132.03      8.35 o 
   7  -8   3       57.85       56.32      6.43 o 
   8  -8   3       26.61       33.88      7.66 o 
   9  -8   3        5.24        3.74      6.62 o 
  10  -8   3       64.44       67.27     14.34 o 
  -6  -7   3        0.24       -7.07      7.07 o 
  -5  -7   3      108.71      106.06     16.00 o 
  -4  -7   3        0.89       -1.64      4.40 o 
  -3  -7   3       54.37       51.97      6.06 o 
  -2  -7   3      772.56      794.75     16.76 o 
  -1  -7   3      334.55      321.15     11.51 o 
   0  -7   3       31.33       38.40      3.74 o 
   1  -7   3       78.07       76.71      4.84 o 
   2  -7   3     1730.08     1665.87     43.15 o 
   3  -7   3       59.37       51.31      5.23 o 
   4  -7   3      129.48      159.80      8.36 o 
   5  -7   3      203.86      189.49      9.12 o 
   6  -7   3      195.36      202.20      9.86 o 
   7  -7   3       87.67       87.38      7.16 o 
   8  -7   3        8.26       -2.20      5.34 o 
   9  -7   3      217.20      202.07     13.68 o 
  10  -7   3        6.75        8.21      7.45 o 
  -7  -6   3        0.00        0.83      5.93 o 
  -6  -6   3       45.73       51.68     12.65 o 
  -5  -6   3       46.14       50.20      6.45 o 
  -4  -6   3      245.69      253.50     10.68 o 
  -3  -6   3       84.22       64.29      6.06 o 
  -2  -6   3        3.84        5.72      3.79 o 
  -1  -6   3     1790.01     1768.97     25.44 o 
   0  -6   3       54.43       47.96      3.65 o 
   1  -6   3     1932.76     1966.19     22.32 o 
   2  -6   3     1500.50     1538.02     22.46 o 
   3  -6   3     1066.26     1106.42     25.26 o 
   4  -6   3      948.99      951.16     18.60 o 
   5  -6   3       28.82       27.39      4.71 o 
   6  -6   3     1939.80     1955.40     29.37 o 
   7  -6   3        7.51        2.16      4.37 o 
   8  -6   3      180.28      188.43     12.84 o 
   9  -6   3      131.75      130.44     11.48 o 
  10  -6   3      150.86      148.59     13.18 o 
  -8  -5   3        1.28        5.30      7.42 o 
  -7  -5   3       31.97       23.20      7.63 o 
  -6  -5   3       78.29       88.59     10.10 o 
  -5  -5   3       50.82       36.64      8.53 o 
  -4  -5   3      312.52      306.43     10.58 o 
  -3  -5   3       27.83       22.88      4.23 o 
  -2  -5   3     1369.97     1360.00     17.02 o 
  -1  -5   3        0.24       -0.68      2.23 o 
   0  -5   3      407.44      400.11      7.51 o 
   1  -5   3      613.61      603.46      9.12 o 
   2  -5   3      906.09      901.90     14.89 o 
   3  -5   3     3127.55     3168.72     38.92 o 
   4  -5   3      202.82      190.16      9.36 o 
   5  -5   3     1297.09     1321.96     24.75 o 
   6  -5   3      564.96      546.54     19.30 o 
   7  -5   3      975.35      995.09     27.44 o 
   8  -5   3       37.51       35.55     10.08 o 
   9  -5   3       64.71       58.96      8.87 o 
  10  -5   3      189.78      218.85     14.90 o 
  -8  -4   3       43.20       42.21      9.11 o 
  -7  -4   3       46.06       55.06      9.33 o 
  -6  -4   3       18.97       16.71      4.68 o 
  -5  -4   3      922.02      937.64     18.03 o 
  -4  -4   3        1.23        4.76      3.44 o 
  -3  -4   3      313.93      310.00      7.11 o 
  -2  -4   3      881.15      877.51     12.03 o 
  -1  -4   3     7994.46     8416.58     78.81 o 
   0  -4   3     5405.03     5359.58     51.29 o 
   1  -4   3      523.21      525.38      8.87 o 
   2  -4   3     4178.79     4135.76     58.62 o 
   3  -4   3      449.39      453.98      9.85 o 
   4  -4   3     4429.06     4786.57     47.31 o 
   5  -4   3      100.85       89.64      4.86 o 
   6  -4   3      391.51      376.05      9.08 o 
   7  -4   3      128.08      126.92      9.61 o 
   8  -4   3      242.40      221.12     12.87 o 
   9  -4   3      136.97      134.28     11.29 o 
  10  -4   3        3.14        1.93     11.97 o 
  -9  -3   3        6.94        7.39      9.45 o 
  -8  -3   3      182.48      160.58     13.68 o 
  -7  -3   3        3.23       -5.20      8.87 o 
  -6  -3   3      378.11      389.88     25.78 o 
  -5  -3   3      636.59      614.61     13.46 o 
  -4  -3   3     2485.47     2553.42     31.77 o 
  -3  -3   3      642.40      615.60      9.55 o 
  -2  -3   3      304.97      294.97      6.07 o 
  -1  -3   3     5221.35     5129.83     48.97 o 
   0  -3   3      495.39      527.72      7.63 o 
   1  -3   3     2883.94     2962.78     29.29 o 
   2  -3   3      208.19      185.54      6.84 o 
   3  -3   3     2822.55     3027.87     30.79 o 
   4  -3   3      179.26      171.70      5.52 o 
   5  -3   3      665.63      687.48     11.47 o 
   6  -3   3      873.73      870.42     14.11 o 
   7  -3   3      539.44      508.28     11.21 o 
   8  -3   3      316.10      334.30     11.74 o 
   9  -3   3       15.95       19.13      8.11 o 
  10  -3   3      100.09      143.91     22.85 o 
  -9  -2   3      181.51      221.81     16.52 o 
  -8  -2   3        3.60       11.08      7.83 o 
  -7  -2   3      502.90      500.05     18.06 o 
  -6  -2   3       16.19       14.84      5.80 o 
  -5  -2   3      993.59      978.87     21.94 o 
  -4  -2   3     1197.75     1227.86     25.78 o 
  -3  -2   3     2547.75     2548.24     26.70 o 
  -2  -2   3     1935.49     1929.95     20.51 o 
  -1  -2   3     2853.11     3047.46     29.94 o 
   0  -2   3    11029.52    11130.16    101.19 o 
   1  -2   3      164.89      148.71      4.09 o 
   2  -2   3      432.78      397.34      6.37 o 
   3  -2   3     2073.59     2091.82     22.51 o 
   4  -2   3      632.87      628.88     10.17 o 
   5  -2   3       98.19      111.14      5.70 o 
   6  -2   3      173.90      157.35      6.99 o 
   7  -2   3     1024.70     1096.96     20.44 o 
   8  -2   3       44.09       47.69      6.29 o 
   9  -2   3        0.17        6.45      9.98 o 
  10  -2   3       22.98       11.57      9.71 o 
 -10  -1   3       51.35       53.59     11.94 o 
  -9  -1   3       69.41       68.35     11.03 o 
  -8  -1   3      281.69      313.21     15.06 o 
  -7  -1   3       40.30       38.60      5.59 o 
  -6  -1   3      861.98      863.13     28.78 o 
  -5  -1   3      868.82      846.08     13.52 o 
  -4  -1   3     3674.80     3889.10     39.05 o 
  -3  -1   3     3830.74     3701.30     36.41 o 
  -2  -1   3      165.07      164.48      4.54 o 
  -1  -1   3     1522.68     1474.80     15.57 o 
   0  -1   3     1062.86     1052.74     12.54 o 
   1  -1   3      262.25      235.03      5.97 o 
   2  -1   3      386.47      361.20      6.16 o 
   3  -1   3      114.21      127.77      5.03 o 
   4  -1   3     2969.95     3094.45     32.69 o 
   5  -1   3       23.07       22.70      3.66 o 
   6  -1   3      179.67      183.02      7.84 o 
   7  -1   3      468.28      467.91     13.04 o 
   8  -1   3       34.33       39.50      8.51 o 
   9  -1   3       29.66       26.07      8.97 o 
  10  -1   3        1.77        6.44     10.06 o 
 -10   0   3        0.04       -8.35      8.35 o 
  -9   0   3       27.99       36.69      8.53 o 
  -8   0   3       83.38       84.54     13.89 o 
  -7   0   3      669.66      665.89     15.36 o 
  -6   0   3      274.94      283.11      9.60 o 
  -5   0   3      120.88      124.20      6.39 o 
  -4   0   3     1531.49     1525.98     21.20 o 
  -3   0   3      266.86      254.76      6.44 o 
  -2   0   3      127.52      146.55      3.76 o 
  -1   0   3     1393.43     1373.27     14.45 o 
   0   0   3       33.15       23.95      2.59 o 
   1   0   3       66.11       47.87      2.61 o 
   2   0   3      831.88      955.31     11.94 o 
   3   0   3     2288.60     2371.67     25.57 o 
   4   0   3     1548.59     1611.18     19.74 o 
   5   0   3      190.00      197.37     11.47 o 
   6   0   3      393.73      397.82     13.02 o 
   7   0   3       66.73       70.47      6.50 o 
   8   0   3      201.11      199.20     19.61 o 
   9   0   3        2.25        2.81      8.80 o 
 -11   1   3       22.46       26.35     10.18 o 
 -10   1   3       40.26       37.37      9.07 o 
  -9   1   3       24.37       24.73      5.31 o 
  -8   1   3        8.97        9.38      5.11 o 
  -7   1   3      696.64      707.55     15.67 o 
  -6   1   3        2.75       10.84      5.92 o 
  -5   1   3       22.40       12.21      3.10 o 
  -4   1   3      551.75      500.01      9.96 o 
  -3   1   3      557.47      482.44     13.18 o 
  -2   1   3      154.82      133.21      3.92 o 
  -1   1   3     2594.65     2807.84     31.33 o 
   0   1   3     2786.83     2728.76     26.78 o 
   1   1   3     1986.93     2018.23     21.86 o 
   2   1   3      916.92      884.95     11.60 o 
   3   1   3     5515.54     5740.23     55.84 o 
   4   1   3      325.82      321.96      8.03 o 
   5   1   3      889.62      863.65     14.19 o 
   6   1   3      111.98      107.73      9.29 o 
   7   1   3      558.86      558.94     25.15 o 
   8   1   3        8.50       15.19      9.64 o 
   9   1   3       77.00       96.97     30.95 o 
 -11   2   3        4.64        6.31      8.69 o 
 -10   2   3       41.43       45.45      6.57 o 
  -9   2   3        3.02        3.67      4.33 o 
  -8   2   3      300.34      285.09     10.74 o 
  -7   2   3      447.50      446.76     12.28 o 
  -6   2   3      230.18      212.49     18.50 o 
  -5   2   3      847.09      863.04     14.94 o 
  -4   2   3       29.04       28.95      3.41 o 
  -3   2   3     5739.24     5816.01     54.75 o 
  -2   2   3      130.55      162.37     10.77 o 
  -1   2   3      128.97       98.29      3.33 o 
   0   2   3     3647.20     3905.28     37.67 o 
   1   2   3     1647.28     1631.86     18.00 o 
   2   2   3     1727.01     1751.02     19.81 o 
   3   2   3      469.24      453.12      8.63 o 
   4   2   3     2436.56     2568.53     29.04 o 
   5   2   3       17.08       13.46      5.46 o 
   6   2   3      170.07      183.30      9.27 o 
   7   2   3       72.95       76.27      7.58 o 
   8   2   3       72.02       62.86     11.26 o 
 -11   3   3       72.81       84.52      8.73 o 
 -10   3   3        8.71       11.19      5.32 o 
  -9   3   3       38.79       40.48      6.04 o 
  -8   3   3      455.77      470.21     34.91 o 
  -7   3   3      180.65      169.75      8.08 o 
  -6   3   3     1233.35     1175.16     19.28 o 
  -5   3   3        7.24        4.20      2.79 o 
  -4   3   3     2225.91     2273.38     28.81 o 
  -3   3   3     1625.17     1647.78     18.11 o 
  -2   3   3     5102.61     5392.86     51.24 o 
  -1   3   3     6370.84     6752.62     63.25 o 
   0   3   3      983.70      968.76     12.08 o 
   1   3   3    11376.76    11250.78    103.80 o 
   2   3   3       72.83       68.38      4.14 o 
   3   3   3     1159.17     1144.02     20.98 o 
   4   3   3       85.17       77.49      6.17 o 
   5   3   3     1052.97     1046.03     20.07 o 
   6   3   3      118.16       98.75     11.33 o 
   7   3   3       23.04       32.94      6.31 o 
   8   3   3       22.24       14.22     16.83 o 
 -11   4   3       88.57       89.60      8.87 o 
 -10   4   3       92.60      101.44      8.58 o 
  -9   4   3       99.25       88.67      7.09 o 
  -8   4   3        0.36        3.39      3.77 o 
  -7   4   3     1167.61     1140.60     20.07 o 
  -6   4   3      192.01      190.67      7.87 o 
  -5   4   3      543.40      473.58     15.51 o 
  -4   4   3     1767.30     1797.34     20.26 o 
  -3   4   3     1025.99      915.37     12.13 o 
  -2   4   3     1287.46     1393.53     16.29 o 
  -1   4   3        1.57        6.78      2.04 o 
   0   4   3     1354.20     1377.50     16.43 o 
   1   4   3       35.51       37.44      7.46 o 
   2   4   3     1442.07     1454.81     23.73 o 
   3   4   3      197.99      178.42      8.05 o 
   4   4   3      333.07      329.82     11.02 o 
   5   4   3      154.52      144.90      8.80 o 
   6   4   3       12.18       15.56      5.25 o 
   7   4   3       58.27       47.00     10.39 o 
 -11   5   3        3.14        1.96      5.36 o 
 -10   5   3      218.46      225.67     10.68 o 
  -9   5   3       10.01        8.52      4.53 o 
  -8   5   3      431.77      443.75     12.46 o 
  -7   5   3      162.84      154.46      7.67 o 
  -6   5   3     1622.19     1702.72     25.38 o 
  -5   5   3      383.18      409.66      8.28 o 
  -4   5   3       25.04       21.70      2.72 o 
  -3   5   3     2755.69     2791.86     29.65 o 
  -2   5   3     1571.47     1690.22     19.73 o 
  -1   5   3     1634.59     1688.97     19.70 o 
   0   5   3      381.91      341.61      7.40 o 
   1   5   3     1526.49     1410.41     52.94 o 
   2   5   3      316.32      254.16     18.11 o 
   3   5   3        4.78        2.70      3.82 o 
   4   5   3      303.99      279.17     10.50 o 
   5   5   3        3.63        2.67      4.32 o 
   6   5   3       48.97       54.38      7.28 o 
   7   5   3        4.27        6.56     11.79 o 
 -11   6   3       56.38       57.45      9.50 o 
 -10   6   3        0.03       -5.25      5.39 o 
  -9   6   3      293.77      295.08     11.39 o 
  -8   6   3      305.87      291.38     12.19 o 
  -7   6   3       22.04       22.40      4.51 o 
  -6   6   3      961.00     1016.46     18.29 o 
  -5   6   3      706.26      667.56     15.76 o 
  -4   6   3     1014.04     1095.45     15.17 o 
  -3   6   3      531.83      578.21     10.16 o 
  -2   6   3     1692.05     1758.01     28.40 o 
  -1   6   3      340.53      329.55      9.83 o 
   0   6   3       35.68       33.33      4.60 o 
   1   6   3      994.72      949.92     24.26 o 
   2   6   3       61.60       41.40      8.25 o 
   3   6   3       55.81       44.05      5.61 o 
   4   6   3        5.62        0.21      3.96 o 
   5   6   3      113.42      124.57      8.87 o 
   6   6   3        1.11       -4.34      4.34 o 
 -11   7   3       11.86       25.44      8.19 o 
 -10   7   3      162.65      153.84     11.59 o 
  -9   7   3      117.53      109.19     10.34 o 
  -8   7   3       22.95       20.43      5.11 o 
  -7   7   3       83.85       82.14      6.89 o 
  -6   7   3       11.12        4.03      3.83 o 
  -5   7   3      986.65      997.20     15.06 o 
  -4   7   3      219.22      207.92      7.55 o 
  -3   7   3      483.19      523.54     10.36 o 
  -2   7   3      484.12      504.50     10.03 o 
  -1   7   3      306.02      297.27      9.86 o 
   0   7   3      531.96      508.54     12.85 o 
   1   7   3        3.88        4.58      3.85 o 
   2   7   3      396.05      394.55     12.25 o 
   3   7   3        0.04       -3.80      3.80 o 
   4   7   3       85.69       82.57      8.06 o 
   5   7   3       54.03       49.38      7.20 o 
 -11   8   3        0.51       -0.18      8.12 o 
 -10   8   3       69.83       65.85      9.37 o 
  -9   8   3        7.24        5.85      6.49 o 
  -8   8   3      119.41      124.49     11.35 o 
  -7   8   3       30.51       34.63      5.36 o 
  -6   8   3      388.03      394.24     14.09 o 
  -5   8   3        1.79        3.66      3.22 o 
  -4   8   3      140.33      143.69     10.86 o 
  -3   8   3      727.57      745.06     13.20 o 
  -2   8   3      100.59       95.65      6.85 o 
  -1   8   3      226.84      220.51      9.00 o 
   0   8   3        0.58        0.17      4.60 o 
   1   8   3       97.28      100.66      7.31 o 
   2   8   3        9.85       15.02      4.88 o 
   3   8   3       32.67       30.07      5.65 o 
   4   8   3       25.82       32.18      6.51 o 
 -10   9   3        4.52        5.71      6.89 o 
  -9   9   3       97.75      116.91     14.70 o 
  -8   9   3        0.34       -3.95      5.26 o 
  -7   9   3       80.15       77.49      9.05 o 
  -6   9   3      665.35      690.72     19.86 o 
  -5   9   3      212.13      226.18      7.97 o 
  -4   9   3      112.65      116.31      6.13 o 
  -3   9   3        9.60       13.04      3.51 o 
  -2   9   3      251.27      264.48     15.93 o 
  -1   9   3        0.44        6.26      4.00 o 
   0   9   3       10.24       11.39      4.92 o 
   1   9   3       17.79       26.96      5.73 o 
   2   9   3       20.06       20.02      5.41 o 
   3   9   3       21.92       29.34      6.34 o 
 -10  10   3       11.97       12.47      7.90 o 
  -9  10   3       58.11       57.23     24.88 o 
  -8  10   3       77.22       82.63      9.91 o 
  -7  10   3       50.92       37.90      8.04 o 
  -6  10   3       26.57       30.22      8.89 o 
  -5  10   3      178.16      198.94     10.15 o 
  -4  10   3        1.54        1.21      4.34 o 
  -3  10   3       40.89       52.90      6.04 o 
  -2  10   3       69.79       80.68     13.61 o 
  -1  10   3       46.29       47.15      6.39 o 
   0  10   3       53.34       48.84     11.33 o 
   1  10   3        4.07        1.47      4.82 o 
   2  10   3       44.37       54.06      9.15 o 
  -9  11   3        0.13        9.33      7.30 o 
  -8  11   3       59.85       50.43     11.67 o 
  -7  11   3        0.42        3.48      5.61 o 
  -6  11   3       98.34      106.76     11.50 o 
  -5  11   3       17.73       27.23      9.15 o 
  -4  11   3       19.22       24.27      6.95 o 
  -3  11   3       34.79       40.60      7.25 o 
  -2  11   3        5.28       10.80      7.79 o 
  -1  11   3       53.96       56.12      7.31 o 
   0  11   3        0.08       -0.07      7.54 o 
   1  11   3        7.03        3.49      5.84 o 
  -8  12   3        0.02        7.56      7.33 o 
  -7  12   3       20.54       22.99      7.10 o 
  -6  12   3       58.81       56.73     16.63 o 
  -5  12   3       52.66       67.58      9.14 o 
  -4  12   3       27.90       21.85      8.05 o 
  -3  12   3        2.04        5.09      6.25 o 
  -2  12   3       33.47       43.10     10.78 o 
  -1  12   3        0.02       -0.28     13.69 o 
   2 -13   4        0.13       -1.94      6.91 o 
   3 -13   4       20.23       19.97      8.08 o 
   4 -13   4       13.48       23.13      8.41 o 
   5 -13   4       22.82       19.71      7.29 o 
   6 -13   4       10.88       12.81      5.96 o 
  -1 -12   4        0.59       -6.35     10.26 o 
   0 -12   4       11.10        1.99     10.64 o 
   1 -12   4       12.58       19.98      7.97 o 
   2 -12   4       16.68       20.15      7.38 o 
   3 -12   4       29.40       32.41      7.44 o 
   4 -12   4        6.88        9.43      6.42 o 
   5 -12   4      101.63       96.73      8.76 o 
   6 -12   4        6.94        0.31      5.18 o 
   7 -12   4       28.38       37.52      7.21 o 
   8 -12   4        6.36       14.02      9.13 o 
  -2 -11   4        3.33        3.28      9.07 o 
  -1 -11   4       13.03        2.50     12.28 o 
   0 -11   4       43.77       43.20      9.69 o 
   1 -11   4       77.13       89.55     12.10 o 
   2 -11   4       65.98       77.87     12.76 o 
   3 -11   4       23.01       15.69      6.06 o 
   4 -11   4      189.69      193.40      9.87 o 
   5 -11   4       32.12       29.72      5.92 o 
   6 -11   4      172.02      181.81     10.30 o 
   7 -11   4       46.09       51.17      7.38 o 
   8 -11   4       16.07       17.02      9.51 o 
  -4 -10   4       21.14       24.31      6.80 o 
  -3 -10   4       27.65       21.77     10.15 o 
  -2 -10   4      119.16      112.43     11.92 o 
  -1 -10   4       19.65       39.43     13.16 o 
   0 -10   4        6.34       10.47      6.20 o 
   1 -10   4      350.01      326.26     14.92 o 
   2 -10   4        5.16        2.67      6.75 o 
   3 -10   4      316.10      306.69     11.37 o 
   4 -10   4       72.70       69.95      7.00 o 
   5 -10   4      110.02      104.37      8.22 o 
   6 -10   4       35.80       36.45      6.35 o 
   7 -10   4       30.49       23.31      5.76 o 
   8 -10   4       25.97       48.73     10.40 o 
   9 -10   4        9.01        1.26      8.83 o 
  -5  -9   4       31.18       36.38     10.26 o 
  -4  -9   4       19.30       15.69      6.19 o 
  -3  -9   4        0.78        2.14      4.87 o 
  -2  -9   4      168.94      193.39     11.84 o 
  -1  -9   4      148.28      145.45     16.76 o 
   0  -9   4      371.75      391.29     35.10 o 
   1  -9   4       22.58       18.58      6.11 o 
   2  -9   4      483.12      472.90     12.69 o 
   3  -9   4        2.60        9.78      4.24 o 
   4  -9   4      334.61      329.07     11.35 o 
   5  -9   4      243.27      270.80     10.40 o 
   6  -9   4      256.34      267.79     11.11 o 
   7  -9   4      100.26      105.20     13.95 o 
   8  -9   4        0.17       -0.81      7.10 o 
   9  -9   4       97.87      121.78     11.99 o 
  10  -9   4        1.29        1.70      7.33 o 
  -6  -8   4        7.45       11.68      7.08 o 
  -5  -8   4       46.89       47.51      8.87 o 
  -4  -8   4       28.18       23.25      5.98 o 
  -3  -8   4       68.14       93.03      7.55 o 
  -2  -8   4        5.29        7.61      4.29 o 
  -1  -8   4      426.39      472.56     12.82 o 
   0  -8   4      110.09      111.45      7.83 o 
   1  -8   4      253.97      258.39      9.29 o 
   2  -8   4      179.55      156.33      9.22 o 
   3  -8   4      297.70      265.01      9.73 o 
   4  -8   4       84.12       78.70      6.41 o 
   5  -8   4       44.36       38.42      8.68 o 
   6  -8   4      245.20      244.56     10.21 o 
   7  -8   4        3.35       -1.63      4.35 o 
   8  -8   4        4.57        5.90      6.64 o 
   9  -8   4      131.86      131.26     31.80 o 
  10  -8   4        8.46       21.20      8.46 o 
  -7  -7   4        3.36       -7.13      7.13 o 
  -6  -7   4       30.02       27.40      7.55 o 
  -5  -7   4       24.67       31.52      6.24 o 
  -4  -7   4      188.65      182.27      9.27 o 
  -3  -7   4       32.00       37.09     10.25 o 
  -2  -7   4      649.62      638.05     34.90 o 
  -1  -7   4        1.20       -1.32      3.79 o 
   0  -7   4      356.46      348.03      8.26 o 
   1  -7   4      433.60      445.04      9.07 o 
   2  -7   4        1.72       -1.90      3.76 o 
   3  -7   4      355.88      360.29     10.97 o 
   4  -7   4        3.82        7.19      5.38 o 
   5  -7   4       22.94       37.22      6.81 o 
   6  -7   4      249.61      260.42     10.22 o 
   7  -7   4      102.58       95.42      7.97 o 
   8  -7   4       90.53       97.25     15.46 o 
   9  -7   4       36.92       39.45      8.65 o 
  10  -7   4       55.27       52.90     13.67 o 
  -7  -6   4       12.90       11.10      9.79 o 
  -6  -6   4        3.29       -1.14      7.42 o 
  -5  -6   4      245.11      246.69     10.55 o 
  -4  -6   4        0.24        3.77      8.24 o 
  -3  -6   4       98.14      104.37      7.42 o 
  -2  -6   4     1172.90     1190.07     31.18 o 
  -1  -6   4      113.79      117.79      5.67 o 
   0  -6   4      416.79      424.19     14.08 o 
   1  -6   4        2.15        2.05      2.32 o 
   2  -6   4     1298.04     1248.18     21.77 o 
   3  -6   4      695.45      693.59     14.19 o 
   4  -6   4      168.95      146.38      8.54 o 
   5  -6   4      493.61      468.11     12.69 o 
   6  -6   4       19.40       14.17      5.02 o 
   7  -6   4      395.47      383.91     22.88 o 
   8  -6   4       51.90       45.20      8.13 o 
   9  -6   4      141.93      134.51     19.47 o 
  10  -6   4       31.64       27.29      8.76 o 
  -8  -5   4       20.44       27.20      8.34 o 
  -7  -5   4        0.10        0.02      6.28 o 
  -6  -5   4       24.50       36.06      6.94 o 
  -5  -5   4      329.65      318.16     10.99 o 
  -4  -5   4       93.98       98.66      7.12 o 
  -3  -5   4      185.20      161.58     10.83 o 
  -2  -5   4      105.68      104.15      5.42 o 
  -1  -5   4     1117.98     1062.24     14.27 o 
   0  -5   4      215.52      215.39      5.86 o 
   1  -5   4      902.17      911.17     12.14 o 
   2  -5   4     2053.32     2156.74     28.63 o 
   3  -5   4      791.53      810.02     14.84 o 
   4  -5   4      985.45     1010.25     27.17 o 
   5  -5   4       63.27       61.98      5.61 o 
   6  -5   4     1754.50     1796.92     29.77 o 
   7  -5   4       13.78       15.69      4.95 o 
   8  -5   4      142.03      129.73     17.18 o 
   9  -5   4      245.97      279.74     15.29 o 
  10  -5   4       28.60       29.28      8.48 o 
  -9  -4   4       19.27       10.65      7.90 o 
  -8  -4   4       32.11       15.67      7.61 o 
  -7  -4   4       22.35       29.54      6.98 o 
  -6  -4   4      215.75      207.40     19.90 o 
  -5  -4   4       34.07       32.99      4.84 o 
  -4  -4   4      418.49      403.39     13.07 o 
  -3  -4   4        1.51       -2.29      2.77 o 
  -2  -4   4     3083.92     3186.42     33.19 o 
  -1  -4   4     2495.69     2529.41     27.01 o 
   0  -4   4      729.68      697.22      9.99 o 
   1  -4   4      466.71      459.63      8.12 o 
   2  -4   4       20.78       25.18      3.35 o 
   3  -4   4     4232.06     4302.25     42.59 o 
   4  -4   4       33.78       33.26      3.03 o 
   5  -4   4      574.65      562.47     10.53 o 
   6  -4   4     1479.92     1457.32     32.37 o 
   7  -4   4      548.27      555.83     14.28 o 
   8  -4   4      171.27      168.65     24.11 o 
   9  -4   4       12.17       12.89      6.67 o 
  10  -4   4      101.97       99.15     11.40 o 
  -9  -3   4       53.30       51.18     10.55 o 
  -8  -3   4       24.06       10.91      6.19 o 
  -7  -3   4      190.20      164.99     11.74 o 
  -6  -3   4        6.08        2.69      5.30 o 
  -5  -3   4     1874.02     1822.69     46.97 o 
  -4  -3   4      209.03      193.98      6.29 o 
  -3  -3   4     2490.19     2466.55     26.80 o 
  -2  -3   4     4500.23     4535.92     44.56 o 
  -1  -3   4      579.96      581.49      8.75 o 
   0  -3   4     5033.30     5198.95     49.69 o 
   1  -3   4      191.49      205.83      4.60 o 
   2  -3   4     2174.16     2022.17     21.55 o 
   3  -3   4      867.17      878.48     11.92 o 
   4  -3   4     3029.62     2997.08     31.90 o 
   5  -3   4      290.56      287.60      8.06 o 
   6  -3   4       66.26       64.22      5.10 o 
   7  -3   4      260.99      262.85      8.71 o 
   8  -3   4       48.37       43.78      6.37 o 
   9  -3   4      108.34      117.28     11.30 o 
  10  -3   4        7.13        5.58     17.18 o 
 -10  -2   4       17.83       25.71     11.21 o 
  -9  -2   4        0.06        3.17      7.50 o 
  -8  -2   4      324.88      336.25     42.50 o 
  -7  -2   4        0.50        1.14      4.96 o 
  -6  -2   4      428.45      396.25     11.00 o 
  -5  -2   4     1196.94     1243.59     16.65 o 
  -4  -2   4     1316.04     1294.10     16.41 o 
  -3  -2   4     1762.80     1726.92     19.64 o 
  -2  -2   4       10.81       17.01      2.15 o 
  -1  -2   4     3150.32     3203.53     31.74 o 
   0  -2   4      886.93      821.32     10.30 o 
   1  -2   4    10453.07    10626.22     97.47 o 
   2  -2   4     2178.41     2231.53     23.43 o 
   3  -2   4     2921.52     3087.70     31.93 o 
   4  -2   4     1628.76     1691.06     23.49 o 
   5  -2   4      569.07      586.96     11.18 o 
   6  -2   4     2042.11     2166.44     27.45 o 
   7  -2   4        4.15        5.18      3.53 o 
   8  -2   4      188.52      212.74     10.37 o 
   9  -2   4        0.87        0.29      7.60 o 
  10  -2   4       28.14       27.62     19.47 o 
 -10  -1   4        0.84       -6.19      7.36 o 
  -9  -1   4       83.65       96.58     11.44 o 
  -8  -1   4        9.75       18.97     14.78 o 
  -7  -1   4      656.15      666.11     46.32 o 
  -6  -1   4      144.77      133.71     10.35 o 
  -5  -1   4      232.30      231.57      6.27 o 
  -4  -1   4     2245.01     2183.39     23.90 o 
  -3  -1   4      483.06      474.81      7.81 o 
  -2  -1   4     1176.38     1136.15     13.36 o 
  -1  -1   4      261.47      212.94      4.68 o 
   0  -1   4    13867.05    14174.22    128.56 o 
   1  -1   4     2391.96     2441.58     28.32 o 
   2  -1   4      110.30       99.36      3.95 o 
   3  -1   4     4071.01     4360.36     43.46 o 
   4  -1   4      200.56      190.53      6.46 o 
   5  -1   4       74.52       80.46      5.26 o 
   6  -1   4      299.53      273.13      9.00 o 
   7  -1   4      148.05      159.89      7.58 o 
   8  -1   4       42.84       44.70      8.97 o 
   9  -1   4       35.05       30.56     10.16 o 
 -10   0   4       42.80       33.46      9.74 o 
  -9   0   4       52.64       71.60      9.99 o 
  -8   0   4      251.06      235.45     10.21 o 
  -7   0   4      661.42      641.26     14.99 o 
  -6   0   4       58.89       62.66      9.15 o 
  -5   0   4      890.38      871.08     15.56 o 
  -4   0   4       78.94       80.43      4.97 o 
  -3   0   4     4434.37     4556.30     44.08 o 
  -2   0   4      138.38      141.16      4.08 o 
  -1   0   4     2988.69     3000.74     29.44 o 
   0   0   4     3939.42     4352.04     59.21 o 
   1   0   4     2022.96     2179.94     26.19 o 
   2   0   4      147.52      134.66      4.59 o 
   3   0   4      296.83      310.10      7.21 o 
   4   0   4     1846.82     1851.16     23.38 o 
   5   0   4       54.10       40.96      4.66 o 
   6   0   4      321.11      321.77      9.32 o 
   7   0   4      204.59      206.54     10.10 o 
   8   0   4       34.32       32.77      8.55 o 
   9   0   4       42.29       45.49     11.16 o 
 -11   1   4       63.73       70.30     11.94 o 
 -10   1   4        6.62        8.39      7.59 o 
  -9   1   4       12.71        5.83      4.61 o 
  -8   1   4      365.67      361.88     11.76 o 
  -7   1   4       17.33       19.26      5.05 o 
  -6   1   4      182.97      186.26      8.20 o 
  -5   1   4       52.75       53.30      4.59 o 
  -4   1   4     1555.13     1606.82     22.13 o 
  -3   1   4     3984.93     4132.82     46.23 o 
  -2   1   4       29.66       20.36      2.01 o 
  -1   1   4     6353.95     6468.97     60.40 o 
   0   1   4     2278.54     2404.98     28.89 o 
   1   1   4     2252.79     2368.70     24.66 o 
   2   1   4       34.78       23.66      2.75 o 
   3   1   4      787.57      822.30     12.43 o 
   4   1   4     1250.03     1230.38     17.13 o 
   5   1   4       47.82       52.81      4.95 o 
   6   1   4      176.34      196.10      9.61 o 
   7   1   4        0.99        5.55      4.52 o 
   8   1   4      142.80      159.98     21.31 o 
   9   1   4        1.16       12.32     10.00 o 
 -11   2   4       48.54       50.88     11.52 o 
 -10   2   4       36.52       38.45      6.61 o 
  -9   2   4       95.36       82.22      7.44 o 
  -8   2   4       34.92       38.59      5.36 o 
  -7   2   4      220.94      205.62     11.91 o 
  -6   2   4       47.27       45.56      5.21 o 
  -5   2   4      485.14      554.47     11.69 o 
  -4   2   4     3762.73     3884.64     45.61 o 
  -3   2   4        4.64        4.22      1.75 o 
  -2   2   4      214.82      167.24      4.43 o 
  -1   2   4      555.30      557.80      7.93 o 
   0   2   4     5991.90     6221.60     58.80 o 
   1   2   4     1898.42     1987.86     21.78 o 
   2   2   4      923.73      858.51     12.23 o 
   3   2   4     2084.69     2064.67     28.02 o 
   4   2   4      213.32      192.03     11.36 o 
   5   2   4      378.02      432.03     12.50 o 
   6   2   4        1.38        4.02      4.30 o 
   7   2   4       69.96       81.50      7.89 o 
   8   2   4       41.65       34.03     12.68 o 
 -11   3   4        1.41        9.59      5.89 o 
 -10   3   4       39.88       44.96      6.42 o 
  -9   3   4       18.63       20.28      4.78 o 
  -8   3   4       26.08       30.97      4.96 o 
  -7   3   4      735.91      749.98     15.69 o 
  -6   3   4      138.77      141.30      9.09 o 
  -5   3   4      427.97      428.47     10.27 o 
  -4   3   4     1215.25     1279.32     17.45 o 
  -3   3   4     6105.51     6490.94     61.57 o 
  -2   3   4      168.83      157.36      4.59 o 
  -1   3   4     2319.52     2517.94     26.23 o 
   0   3   4     4512.41     4602.31     51.73 o 
   1   3   4      767.50      792.62     11.39 o 
   2   3   4      201.47      207.36      7.50 o 
   3   3   4       42.21       34.34      3.85 o 
   4   3   4      706.26      761.36     16.18 o 
   5   3   4       60.51       46.64      5.86 o 
   6   3   4       28.55       41.03      6.39 o 
   7   3   4       45.69       41.71      8.35 o 
   8   3   4        2.34        3.29     10.43 o 
 -11   4   4       19.78       24.26      6.50 o 
 -10   4   4       17.54       20.81      5.31 o 
  -9   4   4       11.74       10.43      4.75 o 
  -8   4   4      131.99      133.71      8.72 o 
  -7   4   4       80.08       59.25      5.80 o 
  -6   4   4     1792.83     1869.74     27.19 o 
  -5   4   4      333.70      325.42      8.13 o 
  -4   4   4      439.62      440.44      8.14 o 
  -3   4   4     2612.58     2646.67     28.01 o 
  -2   4   4     1314.85     1282.87     24.98 o 
  -1   4   4     2357.35     2389.38     25.73 o 
   0   4   4       69.15       70.19      3.99 o 
   1   4   4     2073.12     2100.96     23.97 o 
   2   4   4       97.09       92.34      9.09 o 
   3   4   4      324.86      343.29     10.73 o 
   4   4   4      120.53      136.18      8.21 o 
   5   4   4      211.74      200.01     10.98 o 
   6   4   4       53.26       51.50     11.89 o 
   7   4   4        0.20       -2.16      5.62 o 
 -11   5   4       79.30       81.84     14.30 o 
 -10   5   4        0.03       -3.58      4.37 o 
  -9   5   4      185.99      178.68     13.16 o 
  -8   5   4      111.59      111.85      8.74 o 
  -7   5   4      422.23      429.18     11.81 o 
  -6   5   4      971.58      994.61     39.41 o 
  -5   5   4       71.28       71.16      5.34 o 
  -4   5   4     1609.71     1712.73     20.51 o 
  -3   5   4      407.65      446.37     12.31 o 
  -2   5   4     2768.00     2908.09     31.02 o 
  -1   5   4      302.71      302.84      8.89 o 
   0   5   4      592.78      577.74     10.06 o 
   1   5   4      283.72      295.44      9.04 o 
   2   5   4      736.24      730.98     17.16 o 
   3   5   4      328.62      296.61     16.58 o 
   4   5   4       27.43       16.93      4.90 o 
   5   5   4      256.50      264.50     14.43 o 
   6   5   4        0.87        1.15      6.53 o 
 -11   6   4        3.80        8.96      6.92 o 
 -10   6   4      163.25      173.98      9.89 o 
  -9   6   4       38.83       35.90      8.69 o 
  -8   6   4       59.50       50.70      5.97 o 
  -7   6   4      265.60      284.64      9.97 o 
  -6   6   4     1622.02     1688.07     26.03 o 
  -5   6   4     1119.95     1160.67     19.44 o 
  -4   6   4      110.28      106.46      5.51 o 
  -3   6   4     2909.66     3012.85     32.77 o 
  -2   6   4       61.10       59.92      4.14 o 
  -1   6   4     1108.12     1125.66     15.73 o 
   0   6   4      357.99      333.71      9.99 o 
   1   6   4      638.42      619.54     14.01 o 
   2   6   4      343.81      341.60     14.27 o 
   3   6   4       10.24        6.70      4.45 o 
   4   6   4       48.49       39.25      5.90 o 
   5   6   4        2.91        8.28      5.05 o 
   6   6   4       10.18        1.17      5.86 o 
 -11   7   4       36.20       30.92     16.23 o 
 -10   7   4       98.83       89.75     10.64 o 
  -9   7   4      183.30      180.32     16.96 o 
  -8   7   4      177.18      181.03     18.38 o 
  -7   7   4        2.47        2.59      4.19 o 
  -6   7   4     2294.71     2373.24     33.55 o 
  -5   7   4        2.44       -2.58      3.49 o 
  -4   7   4      446.29      449.07     10.91 o 
  -3   7   4      232.03      231.81      7.51 o 
  -2   7   4      981.27      923.75     24.82 o 
  -1   7   4       36.41       38.14      4.91 o 
   0   7   4      289.92      260.02     10.40 o 
   1   7   4      432.65      438.27     12.53 o 
   2   7   4       27.88       21.04      4.75 o 
   3   7   4       47.79       49.03      6.28 o 
   4   7   4        4.41        6.82      4.92 o 
   5   7   4       32.60       44.36      8.04 o 
 -11   8   4       10.57       17.00      7.24 o 
 -10   8   4       29.11       49.80      8.79 o 
  -9   8   4      207.20      233.45     14.28 o 
  -8   8   4       43.73       39.21      9.40 o 
  -7   8   4      130.12      141.17      8.37 o 
  -6   8   4       54.63       60.09      5.93 o 
  -5   8   4      290.01      295.00     12.90 o 
  -4   8   4       21.59       27.64      4.16 o 
  -3   8   4      204.85      190.14      7.23 o 
  -2   8   4      319.61      296.99     10.08 o 
  -1   8   4       73.79       58.52      5.74 o 
   0   8   4       91.97       72.42      6.65 o 
   1   8   4       43.81       42.06      5.68 o 
   2   8   4       84.59       89.67      9.39 o 
   3   8   4        5.67        4.36      5.33 o 
   4   8   4        0.21       -9.91     16.10 o 
 -10   9   4       68.30       72.41     26.18 o 
  -9   9   4        1.16        5.51      6.90 o 
  -8   9   4      154.55      160.51     11.83 o 
  -7   9   4       92.64       96.62      9.46 o 
  -6   9   4      114.89      109.37      7.62 o 
  -5   9   4        1.82        0.19      3.09 o 
  -4   9   4       77.37       69.23      7.13 o 
  -3   9   4      176.12      180.25      8.79 o 
  -2   9   4       23.14       33.33      5.20 o 
  -1   9   4       53.59       51.66      6.65 o 
   0   9   4        5.76        2.73      4.78 o 
   1   9   4        2.42        9.52      4.53 o 
   2   9   4       60.35       60.70      8.46 o 
   3   9   4        5.34        6.13      6.40 o 
 -10  10   4       15.38        0.38      7.75 o 
  -9  10   4       75.78       91.02     11.29 o 
  -8  10   4        4.72        2.10      6.17 o 
  -7  10   4        1.97       -8.30      8.30 o 
  -6  10   4      163.47      148.18     10.75 o 
  -5  10   4       18.89       26.14      5.61 o 
  -4  10   4      116.27      138.12     10.10 o 
  -3  10   4       60.58       58.90      6.56 o 
  -2  10   4       81.50       69.85      7.85 o 
  -1  10   4       84.61       99.12      8.03 o 
   0  10   4       12.94       16.52      5.92 o 
   1  10   4       22.37       19.39      6.56 o 
  -9  11   4       47.18       52.84      9.96 o 
  -8  11   4       18.90       19.10      9.10 o 
  -7  11   4       15.81       24.54      9.15 o 
  -6  11   4       20.25       26.20      6.16 o 
  -5  11   4       82.63       97.25     15.65 o 
  -4  11   4       22.11       23.88      8.24 o 
  -3  11   4        5.52        7.96      7.41 o 
  -2  11   4       32.72       40.21      6.79 o 
  -1  11   4        9.88       16.45      6.58 o 
   0  11   4       28.80       24.88      8.22 o 
  -7  12   4        4.33        6.81      6.65 o 
  -5  12   4       18.37       20.63      7.61 o 
  -4  12   4        8.71        3.46      5.83 o 
  -3  12   4       11.86       14.78      6.40 o 
   2 -13   5       19.90       17.87     12.40 o 
   3 -13   5        0.87       -2.31      6.19 o 
   4 -13   5       14.37       16.59      7.29 o 
   5 -13   5       22.79        9.12      6.94 o 
  -1 -12   5        6.34        3.84      8.81 o 
   0 -12   5        4.89        2.13      7.94 o 
   1 -12   5       38.98       34.63      9.16 o 
   2 -12   5       24.47       29.40      7.52 o 
   3 -12   5        8.02        3.63      5.63 o 
   4 -12   5       38.82       36.47      7.87 o 
   5 -12   5        4.22        3.42      5.31 o 
   6 -12   5       13.21       13.15      5.75 o 
   7 -12   5        0.82       -5.58      5.58 o 
  -2 -11   5       38.77       45.86     10.01 o 
  -1 -11   5       10.12        9.52      7.62 o 
   0 -11   5       30.17       29.37     10.25 o 
   1 -11   5       51.20       54.60      9.25 o 
   2 -11   5       44.85       40.27      7.59 o 
   3 -11   5      113.32      106.31     10.24 o 
   4 -11   5        4.40        4.48      4.80 o 
   5 -11   5      222.13      235.75     11.40 o 
   6 -11   5        0.45       -2.75      5.40 o 
   7 -11   5       63.72       59.12      8.28 o 
   8 -11   5       81.04       98.32     13.55 o 
  -4 -10   5        1.06       -6.89     14.21 o 
  -3 -10   5       35.07       19.16      8.36 o 
  -2 -10   5        7.66       -8.33      9.01 o 
  -1 -10   5       28.30       29.98      8.76 o 
   0 -10   5      144.38      129.15     11.57 o 
   1 -10   5       14.97        4.28      7.77 o 
   2 -10   5      365.02      354.10     15.22 o 
   3 -10   5        0.92        4.78      4.70 o 
   4 -10   5      127.75      120.76      8.64 o 
   5 -10   5       92.49       92.82      9.00 o 
   6 -10   5      246.35      253.40     17.73 o 
   7 -10   5       48.32       45.98      7.15 o 
   8 -10   5        0.10        6.99      8.71 o 
   9 -10   5       75.29       86.20     12.73 o 
  -5  -9   5        1.87        4.41      8.96 o 
  -4  -9   5       18.28       10.14      5.98 o 
  -3  -9   5      105.70      110.05     10.08 o 
  -2  -9   5      138.06      131.22     11.18 o 
  -1  -9   5      223.75      265.61     13.94 o 
   0  -9   5        4.44        5.09      5.67 o 
   1  -9   5      126.80      133.94      8.16 o 
   2  -9   5        0.29       -2.28      3.85 o 
   3  -9   5      424.88      406.33     12.38 o 
   4  -9   5       40.34       36.34      5.59 o 
   5  -9   5       85.23       80.08      7.35 o 
   6  -9   5      259.49      232.05     10.64 o 
   7  -9   5       15.82       11.48      5.49 o 
   8  -9   5       61.57       73.37     11.37 o 
   9  -9   5        0.28        8.77      7.34 o 
  -6  -8   5       15.74       20.86      7.34 o 
  -5  -8   5       64.37       61.22      8.19 o 
  -4  -8   5       26.33       32.07      5.90 o 
  -3  -8   5        0.48        2.57      4.10 o 
  -2  -8   5      290.49      303.00     10.86 o 
  -1  -8   5        2.25       -3.96      3.96 o 
   0  -8   5      321.30      305.00     10.35 o 
   1  -8   5       66.10       81.03      9.90 o 
   2  -8   5      475.31      448.62     12.27 o 
   3  -8   5      210.22      209.14      9.47 o 
   4  -8   5       83.16       74.39      6.52 o 
   5  -8   5      445.28      436.70     12.76 o 
   6  -8   5       11.75       14.76      4.88 o 
   7  -8   5       81.66       77.13      7.44 o 
   8  -8   5       37.54       32.26      8.08 o 
   9  -8   5       52.75       63.86     10.28 o 
  -7  -7   5        5.53        8.66      8.94 o 
  -6  -7   5        8.95       10.48     11.03 o 
  -5  -7   5      134.95      177.01     10.02 o 
  -4  -7   5       14.35       24.11      5.24 o 
  -3  -7   5      114.68      118.55      7.88 o 
  -2  -7   5       12.38       13.47      4.68 o 
  -1  -7   5      343.10      375.01      9.46 o 
   0  -7   5      137.00      127.32      6.23 o 
   1  -7   5       31.51       35.02      8.58 o 
   2  -7   5     1182.01     1110.41     27.25 o 
   3  -7   5       26.80       27.53      4.85 o 
   4  -7   5      201.06      199.02      9.19 o 
   5  -7   5      306.74      313.38     11.16 o 
   6  -7   5      661.88      641.85     18.97 o 
   7  -7   5       42.49       42.08      5.81 o 
   8  -7   5        5.22        5.52      6.42 o 
   9  -7   5       78.35       77.02     18.70 o 
  10  -7   5        5.39        6.67      7.39 o 
  -7  -6   5        5.39       16.89      7.93 o 
  -6  -6   5       34.55       31.85      6.71 o 
  -5  -6   5       11.65       17.62      6.48 o 
  -4  -6   5      164.48      175.44     18.86 o 
  -3  -6   5       77.79       70.09      5.99 o 
  -2  -6   5      158.20      149.01      7.05 o 
  -1  -6   5      199.54      201.30     11.46 o 
   0  -6   5      888.67      849.18     12.94 o 
   1  -6   5      935.48      930.33     13.18 o 
   2  -6   5      340.02      373.59     10.69 o 
   3  -6   5      954.53      985.23     17.98 o 
   4  -6   5        0.38       -3.12      3.98 o 
   5  -6   5        2.55       14.25      4.77 o 
   6  -6   5      702.55      693.07     15.85 o 
   7  -6   5        1.00       -0.60      3.74 o 
   8  -6   5       73.07       69.37      9.40 o 
   9  -6   5       20.90       24.68      7.87 o 
  10  -6   5       70.38       69.85     11.27 o 
  -8  -5   5        1.91       18.57      6.88 o 
  -7  -5   5       48.71       50.34      8.14 o 
  -6  -5   5       59.59       57.17      8.16 o 
  -5  -5   5      272.95      288.39     15.53 o 
  -4  -5   5      140.49      143.94     14.24 o 
  -3  -5   5       44.41       52.36      4.28 o 
  -2  -5   5      735.56      735.68     11.99 o 
  -1  -5   5       30.54       27.02      3.24 o 
   0  -5   5      728.48      703.24     10.82 o 
   1  -5   5       75.81       82.00      4.09 o 
   2  -5   5      225.77      214.14     11.23 o 
   3  -5   5      865.42      828.29     26.83 o 
   4  -5   5      278.20      241.65     13.47 o 
   5  -5   5      494.08      461.65     13.98 o 
   6  -5   5       10.22       15.51      4.61 o 
   7  -5   5      324.51      332.17     11.56 o 
   8  -5   5        9.26       12.74      6.58 o 
   9  -5   5       64.31       67.07      9.79 o 
  10  -5   5       60.73       75.19     13.43 o 
  -9  -4   5        2.94       -1.19      6.34 o 
  -8  -4   5       57.27       47.33     11.86 o 
  -7  -4   5       12.90       12.84      5.90 o 
  -6  -4   5        0.26        0.42      5.01 o 
  -5  -4   5      262.63      232.10     11.09 o 
  -4  -4   5       40.42       37.61      4.00 o 
  -3  -4   5      201.36      208.47      6.70 o 
  -2  -4   5      480.62      479.97     17.36 o 
  -1  -4   5      531.50      541.89      9.22 o 
   0  -4   5      373.47      375.84     11.74 o 
   1  -4   5       42.45       48.80      3.22 o 
   2  -4   5     2972.63     2961.17     30.63 o 
   3  -4   5        6.54        3.10      2.44 o 
   4  -4   5     1789.00     1671.62     63.63 o 
   5  -4   5     1514.09     1513.95     19.87 o 
   6  -4   5      631.79      619.33     17.09 o 
   7  -4   5      203.74      206.22      9.73 o 
   8  -4   5      180.15      177.99     12.28 o 
   9  -4   5      174.44      171.18     24.14 o 
  10  -4   5        0.51       -0.83      7.50 o 
  -9  -3   5       37.24       27.12      7.83 o 
  -8  -3   5       71.03       58.73      8.72 o 
  -7  -3   5       78.56       80.93      9.32 o 
  -6  -3   5      125.59      135.90      9.92 o 
  -5  -3   5        3.28        4.60      3.53 o 
  -4  -3   5      727.47      729.75     11.91 o 
  -3  -3   5        0.73        0.25      2.35 o 
  -2  -3   5       80.86       97.05      5.88 o 
  -1  -3   5     4116.29     4108.92     40.80 o 
   0  -3   5      132.23      139.65      4.49 o 
   1  -3   5     3590.50     3590.23     35.97 o 
   2  -3   5     3624.85     3759.57     37.69 o 
   3  -3   5     4154.69     4271.49     42.96 o 
   4  -3   5      260.19      277.87      8.28 o 
   5  -3   5       74.63       60.23      4.61 o 
   6  -3   5      423.74      428.88     10.33 o 
   7  -3   5      271.15      251.11      8.76 o 
   8  -3   5      274.15      265.04     14.43 o 
   9  -3   5        0.09       -3.52      6.16 o 
 -10  -2   5        8.24        2.92     12.76 o 
  -9  -2   5       82.42       87.79     11.45 o 
  -8  -2   5        0.56       -2.18      4.94 o 
  -7  -2   5      177.24      180.27     11.70 o 
  -6  -2   5      108.34      115.70      7.03 o 
  -5  -2   5      235.64      238.43     12.57 o 
  -4  -2   5     1472.38     1494.02     18.50 o 
  -3  -2   5      880.12      958.74     13.03 o 
  -2  -2   5     4075.78     4226.56     41.78 o 
  -1  -2   5       40.80       35.49      2.59 o 
   0  -2   5    12423.58    12310.68    112.83 o 
   1  -2   5      469.45      460.88      7.73 o 
   2  -2   5      549.00      469.46      7.91 o 
   3  -2   5     1452.05     1446.22     18.21 o 
   4  -2   5     3200.49     3168.60     34.20 o 
   5  -2   5     1549.84     1541.47     20.61 o 
   6  -2   5       31.42       28.47      4.12 o 
   7  -2   5      742.77      760.87     14.81 o 
   8  -2   5        0.04       -4.56      4.56 o 
   9  -2   5       73.99       97.42     20.42 o 
 -10  -1   5       36.35       41.00      9.90 o 
  -9  -1   5       33.69       21.68      8.42 o 
  -8  -1   5      106.84      108.80     17.64 o 
  -7  -1   5       58.31       57.55      6.00 o 
  -6  -1   5      151.47      149.90      7.53 o 
  -5  -1   5      949.51      949.61     13.62 o 
  -4  -1   5      154.84      152.53      5.21 o 
  -3  -1   5     1909.95     1906.36     21.26 o 
  -2  -1   5      573.42      541.26      8.37 o 
  -1  -1   5     4214.06     4311.31     41.81 o 
   0  -1   5     1981.73     1997.71     21.16 o 
   1  -1   5     4722.29     5027.42     48.43 o 
   2  -1   5     2041.63     2077.35     22.81 o 
   3  -1   5     1790.80     1827.00     21.39 o 
   4  -1   5     2059.89     2152.33     25.41 o 
   5  -1   5      121.30      123.37      7.03 o 
   6  -1   5      748.02      727.40     17.62 o 
   7  -1   5       79.41       75.05      5.89 o 
   8  -1   5      153.61      149.08     13.35 o 
   9  -1   5        0.36        1.59      9.03 o 
 -10   0   5       17.67       10.50      7.98 o 
  -9   0   5       44.28       55.56      9.43 o 
  -8   0   5      163.17      158.50     12.07 o 
  -7   0   5      603.24      590.54     25.48 o 
  -6   0   5      987.36      966.21     22.86 o 
  -5   0   5       45.45       41.30      4.55 o 
  -4   0   5     5895.84     5840.21     56.56 o 
  -3   0   5       36.92       42.62      2.89 o 
  -2   0   5     2974.74     2852.02     33.23 o 
  -1   0   5     5178.58     5322.57     50.69 o 
   0   0   5      779.32      672.27     11.51 o 
   1   0   5     1017.63      984.75     12.45 o 
   2   0   5        6.55       22.45      3.22 o 
   3   0   5     3594.05     3633.17     37.91 o 
   4   0   5       16.85       13.65      3.72 o 
   5   0   5      631.75      623.73     12.36 o 
   6   0   5       95.76       95.12     10.95 o 
   7   0   5       71.32       62.25      8.14 o 
   8   0   5       70.70       76.79     12.15 o 
   9   0   5       21.19       18.41     10.16 o 
 -11   1   5       18.08       33.38     10.49 o 
 -10   1   5       58.54       75.87     11.15 o 
  -9   1   5      104.12      103.35      7.89 o 
  -8   1   5       54.26       56.26      6.13 o 
  -7   1   5     1060.11     1044.69     19.73 o 
  -6   1   5      335.84      345.91     10.53 o 
  -5   1   5      837.11      800.55     14.86 o 
  -4   1   5     1670.61     1776.04     29.88 o 
  -3   1   5     2613.06     2587.76     27.02 o 
  -2   1   5      952.44     1007.94     12.49 o 
  -1   1   5      202.94      190.79      6.08 o 
   0   1   5     5473.79     5858.89     65.06 o 
   1   1   5     2697.32     2868.53     29.78 o 
   2   1   5     2122.42     2163.80     24.27 o 
   3   1   5      551.12      534.92     10.25 o 
   4   1   5      328.04      331.58      9.02 o 
   5   1   5        0.49        6.07      3.81 o 
   6   1   5       46.80       44.06      7.03 o 
   7   1   5       97.62       88.61      8.21 o 
   8   1   5        1.59       -2.52     14.98 o 
 -11   2   5       43.57       42.02     10.64 o 
 -10   2   5       74.82       65.80      7.69 o 
  -9   2   5       37.09       30.75      6.16 o 
  -8   2   5      317.18      325.82     10.92 o 
  -7   2   5      127.14      118.70      7.90 o 
  -6   2   5     1478.02     1407.99     28.81 o 
  -5   2   5      686.97      677.99     25.40 o 
  -4   2   5      608.12      517.11     12.60 o 
  -3   2   5     2056.16     2055.33     22.32 o 
  -2   2   5      881.85      885.10     13.12 o 
  -1   2   5     2245.71     2417.44     25.18 o 
   0   2   5      513.34      507.02      8.08 o 
   1   2   5     2414.00     2381.41     25.84 o 
   2   2   5      245.55      251.84      7.01 o 
   3   2   5      114.84      125.34      6.36 o 
   4   2   5      588.10      578.76     14.32 o 
   5   2   5       81.07       66.15      6.43 o 
   6   2   5      102.57      104.95      8.27 o 
   7   2   5       35.41       29.95      6.60 o 
   8   2   5       49.07       44.99     16.44 o 
 -11   3   5       57.55       49.53      7.88 o 
 -10   3   5        5.58        5.32      4.99 o 
  -9   3   5       92.28       94.88      7.50 o 
  -8   3   5       36.44       45.69      7.11 o 
  -7   3   5       88.63       96.92      7.69 o 
  -6   3   5       13.13       11.05      3.85 o 
  -5   3   5       26.98       23.93      4.01 o 
  -4   3   5     1342.25     1366.33     16.68 o 
  -3   3   5       70.74       51.78      3.55 o 
  -2   3   5      469.04      412.13      7.35 o 
  -1   3   5       11.94       13.08      3.97 o 
   0   3   5      528.62      518.09      8.78 o 
   1   3   5      466.93      470.99      8.88 o 
   2   3   5       91.13       90.66      5.49 o 
   3   3   5      506.15      514.99     12.67 o 
   4   3   5      184.42      192.97      8.78 o 
   5   3   5      285.45      279.22     11.14 o 
   6   3   5       68.47       66.18      7.67 o 
   7   3   5        1.34        2.02      7.70 o 
 -11   4   5       22.59       22.30      7.14 o 
 -10   4   5       37.35       48.10      6.89 o 
  -9   4   5        4.69        4.38      4.37 o 
  -8   4   5       54.12       51.91      5.88 o 
  -7   4   5     1725.20     1767.07     36.00 o 
  -6   4   5      139.47      143.64      8.80 o 
  -5   4   5      256.38      254.77     12.93 o 
  -4   4   5      571.78      583.73      9.79 o 
  -3   4   5     1530.90     1660.54     22.47 o 
  -2   4   5      889.02      952.60     13.12 o 
  -1   4   5       42.76       38.93      3.24 o 
   0   4   5     1245.75     1217.72     15.99 o 
   1   4   5        7.75       13.58      3.23 o 
   2   4   5      505.58      498.77     12.10 o 
   3   4   5      142.69      149.67     12.21 o 
   4   4   5      105.60      105.29      9.49 o 
   5   4   5       48.60       46.91      6.62 o 
   6   4   5       24.72       26.55      7.53 o 
   7   4   5       12.73        8.59      7.05 o 
 -11   5   5        0.08       -3.91      5.21 o 
 -10   5   5       80.72       67.15      7.33 o 
  -9   5   5       34.06       32.59      5.48 o 
  -8   5   5      114.39      103.05      7.23 o 
  -7   5   5      902.49      867.44     19.10 o 
  -6   5   5      482.30      431.72     12.41 o 
  -5   5   5      314.86      296.10      7.68 o 
  -4   5   5       97.60       98.07      5.24 o 
  -3   5   5     2133.28     2185.38     28.79 o 
  -2   5   5      164.44      154.29      6.77 o 
  -1   5   5      929.06      947.18     16.86 o 
   0   5   5      105.10       97.92      5.31 o 
   1   5   5     1236.24     1251.84     20.69 o 
   2   5   5      104.98      104.05      6.70 o 
   3   5   5       58.70       60.58      6.09 o 
   4   5   5      211.98      220.98     11.63 o 
   5   5   5       37.61       38.69      7.64 o 
   6   5   5       49.55       46.90      8.54 o 
 -11   6   5       68.29       64.94      8.66 o 
 -10   6   5       24.68       23.88      5.71 o 
  -9   6   5      261.13      264.08     14.55 o 
  -8   6   5       63.27       74.03      9.66 o 
  -7   6   5      248.61      237.53      9.62 o 
  -6   6   5      399.42      396.90     13.37 o 
  -5   6   5      160.37      168.89      6.58 o 
  -4   6   5      669.67      645.22     16.29 o 
  -3   6   5       39.81       45.53      4.05 o 
  -2   6   5     1561.61     1646.28     20.91 o 
  -1   6   5       10.79       10.72      3.28 o 
   0   6   5      330.25      355.91     10.49 o 
   1   6   5      645.86      655.38     22.27 o 
   2   6   5       84.67       83.34      8.25 o 
   3   6   5       24.94       16.15      5.59 o 
   4   6   5        6.41        2.95      4.83 o 
   5   6   5       70.75       74.97     20.24 o 
 -11   7   5       16.05       20.26      8.80 o 
 -10   7   5      146.95      136.13     14.70 o 
  -9   7   5       93.56       84.44     10.07 o 
  -8   7   5       21.07       18.36      5.11 o 
  -7   7   5      485.53      513.43     15.82 o 
  -6   7   5      404.95      388.30     11.62 o 
  -5   7   5      615.20      646.99     12.27 o 
  -4   7   5        1.33       -0.79      3.19 o 
  -3   7   5      545.47      546.43     11.10 o 
  -2   7   5       48.31       41.44      4.24 o 
  -1   7   5      249.82      270.13      9.47 o 
   0   7   5       82.75       72.42      5.94 o 
   1   7   5       31.62       25.78      4.86 o 
   2   7   5       69.47       62.25      8.28 o 
   3   7   5        6.02        9.55      9.74 o 
   4   7   5       47.62       46.11     13.30 o 
 -10   8   5      168.64      172.91     13.02 o 
  -9   8   5       96.13       97.11     10.99 o 
  -8   8   5       32.96       29.40      6.70 o 
  -7   8   5        1.09        0.41      4.46 o 
  -6   8   5      526.63      551.38     15.40 o 
  -5   8   5        0.23       -2.89      3.10 o 
  -4   8   5      109.19      120.60      6.76 o 
  -3   8   5      211.61      219.01      7.67 o 
  -2   8   5        5.30        4.45      3.87 o 
  -1   8   5       61.89       50.90      6.63 o 
   0   8   5        2.74       -1.42      4.42 o 
   1   8   5       98.64       89.91     14.54 o 
   2   8   5        2.83        0.38      4.80 o 
   3   8   5       18.83       16.27      6.87 o 
 -10   9   5        1.14        2.18      7.59 o 
  -9   9   5      141.73      136.60     16.07 o 
  -8   9   5        8.70        0.86      8.45 o 
  -7   9   5       59.28       65.10      8.36 o 
  -6   9   5       78.61       73.61      6.76 o 
  -5   9   5      101.21      106.61      7.62 o 
  -4   9   5       91.39       97.11      5.98 o 
  -3   9   5        9.16       14.37      4.52 o 
  -2   9   5      162.09      148.36      8.70 o 
  -1   9   5        3.86        5.28      4.84 o 
   0   9   5       20.79       19.11      6.26 o 
   1   9   5      102.79       82.88      9.41 o 
   2   9   5       32.17       31.87      7.28 o 
  -9  10   5        5.39       19.11      8.08 o 
  -8  10   5       30.30       40.94     14.31 o 
  -7  10   5       19.17       19.98      6.42 o 
  -6  10   5       16.42       18.58      5.89 o 
  -5  10   5       65.97       82.67      7.40 o 
  -4  10   5        6.77        8.20      4.65 o 
  -3  10   5       40.76       55.56      6.72 o 
  -2  10   5       41.16       37.87      7.33 o 
  -1  10   5       60.33       72.52      9.11 o 
   0  10   5        0.57       -2.24      5.96 o 
   1  10   5        0.19       -5.19      5.19 o 
  -8  11   5       21.01       35.43     10.80 o 
  -7  11   5        1.84       -3.22      5.35 o 
  -6  11   5      104.41      128.34     10.75 o 
  -5  11   5        8.61        8.37      5.22 o 
  -4  11   5       32.85       25.52      8.45 o 
  -3  11   5        5.57        3.12      5.97 o 
  -2  11   5        4.98        8.75      7.85 o 
  -1  11   5       61.22       53.51      9.04 o 
  -5  12   5        4.32        6.92      6.99 o 
  -4  12   5        9.02       14.45      7.64 o 
  -3  12   5        1.46       -3.54     12.53 o 
   2 -13   6        1.65       18.08     10.79 o 
   3 -13   6        7.20        2.51     11.13 o 
   4 -13   6        5.00       16.17      7.37 o 
   0 -12   6       31.54       30.59     11.55 o 
   1 -12   6        7.93        2.70     12.68 o 
   2 -12   6       39.06       33.98      7.78 o 
   3 -12   6        8.46        8.14      6.40 o 
   4 -12   6        3.08        4.02      6.17 o 
   5 -12   6       67.84       64.77      8.12 o 
   6 -12   6        3.04       -2.63      5.20 o 
   7 -12   6       11.01       15.47      7.06 o 
  -2 -11   6        0.43       -5.90      7.69 o 
  -1 -11   6       13.75       29.46      9.45 o 
   0 -11   6        0.69       -6.95      6.95 o 
   1 -11   6       48.04       38.58     10.40 o 
   2 -11   6       41.38       22.05      6.61 o 
   3 -11   6       23.27       22.97      6.05 o 
   4 -11   6       41.43       57.92      7.02 o 
   5 -11   6        0.04        2.81      5.06 o 
   6 -11   6       53.40       60.89      9.10 o 
   7 -11   6       10.63       11.96      6.73 o 
   8 -11   6       28.24       22.14     18.15 o 
  -4 -10   6        8.85       -0.07     14.22 o 
  -3 -10   6        7.89       15.58     10.72 o 
  -2 -10   6       35.87       25.89      8.33 o 
  -1 -10   6        9.78        6.20      7.03 o 
   0 -10   6       59.37       60.08      9.08 o 
   1 -10   6      137.41      128.55     11.57 o 
   2 -10   6       42.39       29.70      5.96 o 
   3 -10   6      160.22      137.15      8.88 o 
   4 -10   6       47.44       39.06      6.10 o 
   5 -10   6      214.62      205.49     10.67 o 
   6 -10   6       36.26       42.75      7.98 o 
   7 -10   6        5.41       11.47      5.97 o 
   8 -10   6       89.87      102.92     13.30 o 
  -5  -9   6       20.07       12.31      7.42 o 
  -4  -9   6        4.40        5.31      4.55 o 
  -3  -9   6       37.91       32.09      8.18 o 
  -2  -9   6       57.75       81.21     13.43 o 
  -1  -9   6       23.73       11.09      6.78 o 
   0  -9   6       59.86       63.38      8.56 o 
   1  -9   6       27.90       41.13      8.88 o 
   2  -9   6      330.75      355.67     11.70 o 
   3  -9   6       37.01       40.41      7.39 o 
   4  -9   6        4.48        6.63      4.63 o 
   5  -9   6      448.49      419.37     13.44 o 
   6  -9   6       66.27       58.48      7.12 o 
   7  -9   6       81.24       83.96      8.35 o 
   8  -9   6        0.09        5.31      8.82 o 
   9  -9   6      139.05      137.51     13.41 o 
  -6  -8   6       20.36       39.52      8.20 o 
  -5  -8   6       11.45        3.42      5.18 o 
  -4  -8   6       12.72       13.22      5.07 o 
  -3  -8   6       80.63       70.53      6.77 o 
  -2  -8   6       30.95       26.47      8.37 o 
  -1  -8   6      574.13      578.31     18.58 o 
   0  -8   6       65.88       69.39      6.33 o 
   1  -8   6      149.88      152.11      8.78 o 
   2  -8   6      435.27      432.24     12.49 o 
   3  -8   6      435.59      400.63     12.28 o 
   4  -8   6      216.45      228.37      9.83 o 
   5  -8   6        0.38       -0.57      3.96 o 
   6  -8   6      318.94      325.68     12.12 o 
   7  -8   6        1.42        5.65      5.24 o 
   8  -8   6      130.62      126.44     11.76 o 
   9  -8   6       44.66       39.86     13.85 o 
  -6  -7   6       52.48       65.92      9.66 o 
  -5  -7   6       19.42       16.73      5.15 o 
  -4  -7   6      138.59      167.38     10.03 o 
  -3  -7   6       19.59       20.24      4.62 o 
  -2  -7   6      547.34      587.12     14.12 o 
  -1  -7   6      197.54      218.74     12.29 o 
   0  -7   6      506.48      516.82     13.08 o 
   1  -7   6      575.54      567.25     13.86 o 
   2  -7   6      265.00      261.98     16.46 o 
   3  -7   6      891.60      850.95     17.44 o 
   4  -7   6       51.24       46.82      5.71 o 
   5  -7   6      956.20      979.13     19.64 o 
   6  -7   6       14.72        8.46      4.64 o 
   7  -7   6      229.11      225.42     10.70 o 
   8  -7   6       43.12       38.11     11.05 o 
   9  -7   6       22.04       20.75      8.45 o 
  -7  -6   6       14.44       11.87      6.58 o 
  -6  -6   6        0.00        8.14      8.49 o 
  -5  -6   6      262.02      280.56     10.86 o 
  -4  -6   6        7.95       14.69      4.47 o 
  -3  -6   6      128.12      125.63      7.47 o 
  -2  -6   6      156.93      170.09      7.17 o 
  -1  -6   6     1161.23     1113.16     16.18 o 
   0  -6   6      437.18      412.06      9.09 o 
   1  -6   6       83.34       68.20      5.82 o 
   2  -6   6     1578.70     1586.45     41.12 o 
   3  -6   6       59.53       57.03     11.31 o 
   4  -6   6      187.48      189.68      9.29 o 
   5  -6   6      268.82      238.71      9.90 o 
   6  -6   6      331.13      328.70     13.94 o 
   7  -6   6      160.30      153.79      9.37 o 
   8  -6   6       10.66       11.44      6.49 o 
   9  -6   6       31.01       22.57      8.45 o 
  -8  -5   6       40.49       44.02      9.21 o 
  -7  -5   6        4.07        4.67      5.23 o 
  -6  -5   6      167.91      133.54     13.69 o 
  -5  -5   6       61.64       69.08      8.84 o 
  -4  -5   6      651.29      657.96     20.30 o 
  -3  -5   6       75.69       79.65      5.32 o 
  -2  -5   6      215.91      219.89      8.90 o 
  -1  -5   6     1378.93     1437.37     18.57 o 
   0  -5   6      152.51      144.66      5.67 o 
   1  -5   6       85.23       93.22      4.76 o 
   2  -5   6      666.03      652.95     12.61 o 
   3  -5   6      740.16      668.54     14.41 o 
   4  -5   6        1.89        1.67      5.84 o 
   5  -5   6       31.97       33.58      5.14 o 
   6  -5   6      381.95      342.62     11.41 o 
   7  -5   6        0.99        8.63      4.85 o 
   8  -5   6       53.43       48.14      8.29 o 
   9  -5   6       22.09       16.97      7.58 o 
  -8  -4   6        1.96        0.32      8.52 o 
  -7  -4   6       86.25       69.76     19.84 o 
  -6  -4   6       56.32       41.08      9.13 o 
  -5  -4   6       60.91       54.77      5.42 o 
  -4  -4   6      341.01      317.05     11.71 o 
  -3  -4   6       21.72       13.03      4.21 o 
  -2  -4   6      680.69      620.79     10.75 o 
  -1  -4   6      748.89      750.04     12.66 o 
   0  -4   6      336.55      323.01      7.09 o 
   1  -4   6        1.16        5.22      2.35 o 
   2  -4   6      168.22      158.85      5.15 o 
   3  -4   6     1586.06     1585.06     19.37 o 
   4  -4   6        5.13        3.67      2.87 o 
   5  -4   6      228.24      205.76      9.17 o 
   6  -4   6       25.75       17.89      4.79 o 
   7  -4   6      319.63      330.62     11.76 o 
   8  -4   6       64.13       60.39      8.95 o 
   9  -4   6        6.76        0.05      8.88 o 
  -9  -3   6        7.09        3.78      6.07 o 
  -8  -3   6       13.15       16.08      6.61 o 
  -7  -3   6        2.55       -0.25      5.97 o 
  -6  -3   6        1.18        4.60      4.71 o 
  -5  -3   6      276.44      312.33      8.30 o 
  -4  -3   6       18.97        7.15      3.17 o 
  -3  -3   6      435.91      440.59      8.93 o 
  -2  -3   6     1587.63     1638.03     19.61 o 
  -1  -3   6      595.82      606.97      9.85 o 
   0  -3   6     2074.69     2274.61     24.86 o 
   1  -3   6      118.59      114.24      6.35 o 
   2  -3   6     4093.26     4324.58     43.39 o 
   3  -3   6      159.86      138.31      5.42 o 
   4  -3   6     1298.16     1331.96     18.03 o 
   5  -3   6      775.35      732.52     13.03 o 
   6  -3   6       75.08       77.41      6.71 o 
   7  -3   6      514.88      505.73     14.26 o 
   8  -3   6       25.59       37.67      8.33 o 
   9  -3   6       27.38       16.74      8.00 o 
  -9  -2   6        0.64       -5.95     12.11 o 
  -8  -2   6       73.88       67.58      8.75 o 
  -7  -2   6       13.79       10.67      4.71 o 
  -6  -2   6       82.97       79.73      9.80 o 
  -5  -2   6      867.03      858.83     13.52 o 
  -4  -2   6     1125.72     1180.26     17.81 o 
  -3  -2   6     1151.14     1168.99     15.35 o 
  -2  -2   6      278.61      267.77      7.33 o 
  -1  -2   6     2326.25     2370.22     25.41 o 
   0  -2   6      216.15      229.03      5.66 o 
   1  -2   6      930.16      868.04     11.92 o 
   2  -2   6     1219.91     1115.09     14.60 o 
   3  -2   6     1965.45     1891.78     22.47 o 
   4  -2   6      772.31      777.69     14.19 o 
   5  -2   6       66.70       67.22      6.74 o 
   6  -2   6      288.64      290.21      9.17 o 
   7  -2   6        5.71        4.66      3.96 o 
   8  -2   6      188.75      179.01     10.51 o 
 -10  -1   6        1.35       10.03      8.42 o 
  -9  -1   6       29.03       25.96      8.25 o 
  -8  -1   6       92.35       95.66      8.12 o 
  -7  -1   6      648.75      662.96     15.69 o 
  -6  -1   6      563.34      556.64     13.71 o 
  -5  -1   6        1.16       -0.72      2.72 o 
  -4  -1   6     2526.85     2530.78     30.79 o 
  -3  -1   6      328.13      337.09      7.72 o 
  -2  -1   6     2269.89     2371.36     25.48 o 
  -1  -1   6       99.30      107.11      4.31 o 
   0  -1   6    10236.58    10646.87     98.64 o 
   1  -1   6      801.78      837.05     14.30 o 
   2  -1   6      783.50      805.79     11.85 o 
   3  -1   6     1614.55     1603.86     19.99 o 
   4  -1   6      844.05      795.58     13.48 o 
   5  -1   6      744.64      765.65     15.46 o 
   6  -1   6       17.62       20.04      4.06 o 
   7  -1   6      237.44      250.43      9.43 o 
   8  -1   6        0.12       -1.46     13.03 o 
   9  -1   6       23.43       30.59     12.04 o 
 -10   0   6       39.32       27.68      8.91 o 
  -9   0   6       33.41       25.42      6.32 o 
  -8   0   6       93.29      104.00     11.91 o 
  -7   0   6      919.66      899.16     18.39 o 
  -6   0   6       41.91       25.58      4.78 o 
  -5   0   6     1195.11     1158.89     19.29 o 
  -4   0   6        4.91       -1.83      2.24 o 
  -3   0   6     4935.29     4895.02     48.10 o 
  -2   0   6     2279.74     2338.39     24.95 o 
  -1   0   6     2678.21     2766.32     32.42 o 
   0   0   6     4428.43     4500.60     51.91 o 
   1   0   6     1826.57     1902.33     36.75 o 
   2   0   6     1634.44     1721.05     20.52 o 
   3   0   6       23.53       19.61      3.55 o 
   4   0   6     1221.42     1224.14     17.78 o 
   5   0   6       26.21       21.12      4.15 o 
   6   0   6       73.95       71.94      5.79 o 
   7   0   6      104.15      111.42      8.88 o 
   8   0   6       62.53       74.89     15.51 o 
 -10   1   6       57.02       65.26      8.24 o 
  -9   1   6       38.64       32.26      6.25 o 
  -8   1   6      508.51      521.03     18.38 o 
  -7   1   6      256.26      256.31     10.03 o 
  -6   1   6      748.92      721.04     15.41 o 
  -5   1   6      119.12      113.69      6.55 o 
  -4   1   6     5177.21     5231.49     51.51 o 
  -3   1   6      220.54      192.29      5.71 o 
  -2   1   6     4147.50     4168.34     41.25 o 
  -1   1   6     2556.27     2634.66     32.75 o 
   0   1   6     1644.44     1692.51     23.51 o 
   1   1   6     2559.32     2724.12     29.03 o 
   2   1   6        2.34        2.48      2.75 o 
   3   1   6      339.42      309.45      8.47 o 
   4   1   6      173.50      173.59      7.46 o 
   5   1   6      199.86      197.84      7.97 o 
   6   1   6       65.44       68.12      7.28 o 
   7   1   6        1.67        1.68      5.86 o 
   8   1   6       77.85       84.24     17.69 o 
 -11   2   6       50.65       68.09     11.58 o 
 -10   2   6       42.38       41.74      7.39 o 
  -9   2   6      116.53      107.13      8.35 o 
  -8   2   6      140.17      135.92      8.30 o 
  -7   2   6     1297.35     1359.94     24.03 o 
  -6   2   6       17.50       15.79      7.58 o 
  -5   2   6     1279.11     1355.04     26.03 o 
  -4   2   6     2697.78     2751.77     40.30 o 
  -3   2   6     1591.14     1582.54     22.52 o 
  -2   2   6      827.75      823.15     13.10 o 
  -1   2   6      333.21      318.16      8.48 o 
   0   2   6     2130.30     2168.61     29.01 o 
   1   2   6       21.19       17.19      2.77 o 
   2   2   6      325.15      330.22     11.77 o 
   3   2   6      131.22      126.54      9.33 o 
   4   2   6      143.98      112.57      7.54 o 
   5   2   6      109.99      100.92      9.41 o 
   6   2   6        0.36        6.07      5.95 o 
   7   2   6       61.20       60.89     11.53 o 
 -11   3   6        1.05       -1.20      5.78 o 
 -10   3   6      188.30      197.35     10.36 o 
  -9   3   6        5.97        7.42      4.80 o 
  -8   3   6       86.83       99.57      7.48 o 
  -7   3   6      205.92      193.79     11.07 o 
  -6   3   6      892.58      946.71     17.80 o 
  -5   3   6      664.85      695.00     12.40 o 
  -4   3   6        7.20       -0.83      2.21 o 
  -3   3   6      592.06      540.62      9.15 o 
  -2   3   6      270.23      268.28      7.67 o 
  -1   3   6      667.25      684.91     10.88 o 
   0   3   6      805.37      807.45     13.45 o 
   1   3   6      730.75      714.66     16.44 o 
   2   3   6      127.99      136.53      6.75 o 
   3   3   6        0.10        5.56      3.95 o 
   4   3   6      523.50      497.17     16.86 o 
   5   3   6        2.23        2.27      5.08 o 
   6   3   6       45.74       52.18      8.58 o 
   7   3   6       25.78       33.89      8.21 o 
 -11   4   6       17.13       15.00      5.96 o 
 -10   4   6        2.41       -1.03      5.41 o 
  -9   4   6      111.55      108.20      7.99 o 
  -8   4   6      196.20      188.55     17.67 o 
  -7   4   6       37.54       46.35      5.53 o 
  -6   4   6       74.41       62.40      5.82 o 
  -5   4   6       48.96       49.60      3.84 o 
  -4   4   6     1047.29     1141.28     15.54 o 
  -3   4   6      341.56      341.66      8.12 o 
  -2   4   6     1476.23     1433.09     21.57 o 
  -1   4   6      797.11      805.68     12.32 o 
   0   4   6       27.24       30.30      3.45 o 
   1   4   6      921.80      967.09     14.84 o 
   2   4   6       35.78       25.53      4.66 o 
   3   4   6       56.53       60.76     10.17 o 
   4   4   6      117.56      112.18     10.13 o 
   5   4   6       76.90       77.16      9.21 o 
   6   4   6       20.62       25.18      7.25 o 
 -11   5   6       32.59       27.55      6.64 o 
 -10   5   6       88.68       92.00      8.41 o 
  -9   5   6       44.90       39.54      6.01 o 
  -8   5   6       21.25       19.84      7.17 o 
  -7   5   6      697.68      679.38     17.63 o 
  -6   5   6       12.59        9.62      4.36 o 
  -5   5   6      624.47      626.03     12.84 o 
  -4   5   6      615.90      584.34     10.72 o 
  -3   5   6      357.16      346.90     10.80 o 
  -2   5   6     1005.35     1030.32     14.99 o 
  -1   5   6        1.47        2.39      2.88 o 
   0   5   6       28.04       37.31      4.05 o 
   1   5   6        1.13       -0.16      4.55 o 
   2   5   6      288.50      287.88     12.74 o 
   3   5   6       62.30       66.34      8.35 o 
   4   5   6       15.53       13.10      6.31 o 
   5   5   6       53.08       71.86     12.25 o 
 -11   6   6       11.74        7.27      6.88 o 
 -10   6   6      120.69      114.87      8.72 o 
  -9   6   6        4.31        7.35      4.57 o 
  -8   6   6       16.17       27.84      5.14 o 
  -7   6   6      210.38      215.89     15.45 o 
  -6   6   6      453.50      450.85     12.39 o 
  -5   6   6      312.86      306.97      8.43 o 
  -4   6   6        1.48        3.26      3.30 o 
  -3   6   6      509.48      503.90     10.36 o 
  -2   6   6       42.14       39.99      4.31 o 
  -1   6   6      415.42      438.57      9.71 o 
   0   6   6      106.16      120.95      9.25 o 
   1   6   6      412.23      378.94     14.72 o 
   2   6   6      101.10       93.44      8.95 o 
   3   6   6        5.36        8.95      5.41 o 
   4   6   6      122.44      129.04     11.13 o 
   5   6   6        1.93       -4.51     12.81 o 
 -11   7   6       16.25        1.72      6.36 o 
 -10   7   6       18.69       15.24      5.67 o 
  -9   7   6       87.03       90.69      8.11 o 
  -8   7   6        8.27        4.34      4.72 o 
  -7   7   6       68.58       62.86      6.40 o 
  -6   7   6      435.99      470.03     16.43 o 
  -5   7   6       13.06       15.08      3.69 o 
  -4   7   6       17.17       16.78      3.50 o 
  -3   7   6      139.46      151.55      6.79 o 
  -2   7   6      281.44      287.38     10.46 o 
  -1   7   6       75.22       59.67      8.73 o 
   0   7   6       13.83        8.82      4.83 o 
   1   7   6      334.97      326.40     14.92 o 
   2   7   6       21.36       21.17      6.18 o 
   3   7   6       34.20       24.63      6.94 o 
   4   7   6        9.89       12.85     13.88 o 
 -10   8   6       40.82       24.87      8.63 o 
  -9   8   6       40.74       45.37      6.89 o 
  -8   8   6       16.56       15.12      5.36 o 
  -7   8   6      246.10      228.38     10.11 o 
  -6   8   6       27.32       21.76      4.91 o 
  -5   8   6      183.62      211.44     10.82 o 
  -4   8   6       26.52       24.74      5.53 o 
  -3   8   6       60.87       62.83      5.14 o 
  -2   8   6      307.23      320.06     16.70 o 
  -1   8   6      183.05      166.37     11.14 o 
   0   8   6       81.58       74.09      8.69 o 
   1   8   6       29.42       16.26      7.66 o 
   2   8   6       50.37       48.28      7.52 o 
   3   8   6        3.66        8.49      6.46 o 
 -10   9   6       95.01      101.83     12.28 o 
  -9   9   6        0.52        2.91      8.50 o 
  -8   9   6       52.47       50.89      7.07 o 
  -7   9   6      103.85      108.61      8.11 o 
  -6   9   6       55.43       52.79      6.26 o 
  -5   9   6       69.14       74.20      5.34 o 
  -4   9   6       77.80       71.39      5.58 o 
  -3   9   6      208.19      211.70     11.89 o 
  -2   9   6       19.04       17.19      5.69 o 
  -1   9   6      108.12       97.82      9.95 o 
   0   9   6        6.58        1.12      7.12 o 
   1   9   6       53.64       54.02      9.41 o 
   2   9   6       13.70        7.18      6.42 o 
  -9  10   6       36.41       33.64     13.90 o 
  -8  10   6        0.03       -5.50      6.42 o 
  -7  10   6       11.44        0.14     13.16 o 
  -6  10   6       64.07       52.45     11.93 o 
  -5  10   6       30.29       30.57      6.50 o 
  -4  10   6       78.42       78.22      9.52 o 
  -3  10   6        9.45       19.38      5.98 o 
  -2  10   6       76.65       66.56      8.94 o 
  -1  10   6        0.04        8.39      6.21 o 
   0  10   6       17.12       21.00     10.52 o 
  -8  11   6       21.01       43.88     16.19 o 
  -7  11   6       18.39        2.78     13.59 o 
  -4  11   6        0.02        8.81      6.11 o 
  -3  11   6        7.64       12.19      6.67 o 
  -2  11   6       60.49       67.49      9.62 o 
   0 -12   7        0.89       -5.43      8.61 o 
   1 -12   7       62.44       55.35     11.13 o 
   2 -12   7        0.30        4.41     10.06 o 
   3 -12   7       27.41       29.22     11.75 o 
   4 -12   7       53.05       52.44     10.91 o 
   5 -12   7       30.03       34.80      7.28 o 
   6 -12   7        6.70       11.97      9.64 o 
  -2 -11   7       14.95       26.92      9.35 o 
  -1 -11   7        7.47        7.44      7.95 o 
   0 -11   7       36.19       47.49      9.47 o 
   1 -11   7       34.55       47.67      9.36 o 
   2 -11   7       34.33       24.21      7.19 o 
   3 -11   7        0.40       -3.09      4.62 o 
   4 -11   7        4.06       -2.10      4.83 o 
   5 -11   7       57.17       47.71      8.08 o 
   6 -11   7        4.88       -0.41      6.46 o 
   7 -11   7       31.47       33.04     10.70 o 
  -3 -10   7       22.91        3.61      8.51 o 
  -2 -10   7        2.53        2.93      7.34 o 
  -1 -10   7       29.55       41.46      8.82 o 
   0 -10   7        7.53       12.55      7.47 o 
   1 -10   7        2.77       -1.63      6.91 o 
   2 -10   7       89.71       83.24      7.83 o 
   3 -10   7        9.24        9.31      5.16 o 
   4 -10   7       40.72       36.41      6.10 o 
   5 -10   7        8.78        4.49      4.95 o 
   6 -10   7       74.69       74.09      8.37 o 
   7 -10   7       64.92       79.29     16.26 o 
   8 -10   7        1.98        0.26      9.57 o 
  -4  -9   7       11.95       13.86      8.23 o 
  -3  -9   7       28.95       25.82     11.65 o 
  -2  -9   7       12.38        1.09      6.50 o 
  -1  -9   7       75.37       56.95      8.87 o 
   0  -9   7       13.02       26.85      7.23 o 
   1  -9   7      161.59      165.84     12.98 o 
   2  -9   7       33.05       41.18      5.99 o 
   3  -9   7      163.29      165.57      9.39 o 
   4  -9   7      307.45      303.26     11.62 o 
   5  -9   7      112.26      117.35      8.87 o 
   6  -9   7      127.56      136.70     11.00 o 
   7  -9   7       14.97        5.97      5.70 o 
   8  -9   7       81.37       80.37     12.29 o 
  -6  -8   7        5.76       21.19      8.01 o 
  -5  -8   7       13.34       11.62      6.00 o 
  -4  -8   7       11.67       23.51      6.01 o 
  -3  -8   7        0.18       -0.67      3.61 o 
  -2  -8   7      318.56      350.44     15.45 o 
  -1  -8   7       10.35       10.60      6.10 o 
   0  -8   7      136.24      145.92      9.95 o 
   1  -8   7      223.03      219.06     10.02 o 
   2  -8   7      754.64      766.60     17.10 o 
   3  -8   7      239.21      229.76      9.87 o 
   4  -8   7        5.60        7.54      4.47 o 
   5  -8   7      642.26      672.16     16.83 o 
   6  -8   7        2.50       -4.26      4.72 o 
   7  -8   7      270.83      287.03     12.38 o 
   8  -8   7       12.51       15.17      7.62 o 
   9  -8   7       71.38       82.44     11.79 o 
  -6  -7   7       11.16        1.21      6.81 o 
  -5  -7   7      118.90      135.83     11.91 o 
  -4  -7   7       13.66        5.86      4.19 o 
  -3  -7   7      222.31      230.51     18.75 o 
  -2  -7   7       77.49       95.13      7.10 o 
  -1  -7   7      682.02      669.14     14.97 o 
   0  -7   7      118.65      134.70      9.04 o 
   1  -7   7      123.09      118.54      8.42 o 
   2  -7   7     1149.67     1146.15     21.29 o 
   3  -7   7      346.34      302.40     10.99 o 
   4  -7   7      540.51      556.90     19.39 o 
   5  -7   7       11.35       21.03      7.17 o 
   6  -7   7      328.78      310.71     11.91 o 
   7  -7   7        2.85        1.88      5.33 o 
   8  -7   7       65.79       53.11      9.14 o 
   9  -7   7       63.83       62.21     12.33 o 
  -7  -6   7        4.09        9.28      6.67 o 
  -6  -6   7      111.85      108.85      9.79 o 
  -5  -6   7        5.69        1.91      4.07 o 
  -4  -6   7      168.57      169.30      8.68 o 
  -3  -6   7       64.44       66.94      5.88 o 
  -2  -6   7      408.58      437.05     10.29 o 
  -1  -6   7      311.22      290.04      8.44 o 
   0  -6   7      729.09      747.59     12.73 o 
   1  -6   7      714.38      716.27     15.49 o 
   2  -6   7       56.76       45.62      5.65 o 
   3  -6   7     1003.07      930.03     21.99 o 
   4  -6   7       30.39       26.58      5.14 o 
   5  -6   7     1002.87      968.65     19.37 o 
   6  -6   7      307.81      271.50     14.89 o 
   7  -6   7      202.59      202.83     18.65 o 
   8  -6   7       10.76        4.28      7.02 o 
   9  -6   7        2.80        9.84      8.97 o 
  -8  -5   7       13.34        8.89     13.79 o 
  -7  -5   7       34.51       34.82      7.66 o 
  -6  -5   7        2.31        4.61      5.42 o 
  -5  -5   7      320.30      303.69     10.95 o 
  -4  -5   7        2.02       -3.44      3.44 o 
  -3  -5   7      101.80      101.53      7.23 o 
  -2  -5   7      833.95      851.82     14.01 o 
  -1  -5   7       74.24       65.19      5.01 o 
   0  -5   7     1064.54     1083.69     15.43 o 
   1  -5   7      175.50      205.24      6.65 o 
   2  -5   7     1579.02     1497.74     23.55 o 
   3  -5   7      143.61      136.74      7.95 o 
   4  -5   7      297.25      282.32     14.23 o 
   5  -5   7      234.97      233.35      9.88 o 
   6  -5   7        2.63        2.18      4.22 o 
   7  -5   7       76.66       80.26      7.50 o 
   8  -5   7       25.17       28.52      8.03 o 
   9  -5   7       22.39       25.05      8.83 o 
  -8  -4   7      101.23       99.96     11.06 o 
  -7  -4   7        4.25        5.90      5.45 o 
  -6  -4   7       70.54       69.73     22.65 o 
  -5  -4   7      418.26      433.43     12.44 o 
  -4  -4   7      332.34      335.90     11.58 o 
  -3  -4   7      258.53      246.60      8.84 o 
  -2  -4   7        0.14        1.19      3.28 o 
  -1  -4   7     1433.29     1375.04     17.90 o 
   0  -4   7      176.05      171.49      6.05 o 
   1  -4   7      552.07      543.77     11.07 o 
   2  -4   7     1162.37     1155.13     21.05 o 
   3  -4   7      150.11      153.54     11.10 o 
   4  -4   7       83.64       92.46      6.84 o 
   5  -4   7       43.35       40.95      5.46 o 
   6  -4   7      291.94      278.40     10.91 o 
   7  -4   7        6.19        3.48      4.85 o 
   8  -4   7       72.20       66.49     13.40 o 
   9  -4   7       39.08       45.32     11.67 o 
  -9  -3   7       17.29       22.11      8.47 o 
  -8  -3   7       66.18       81.25      9.91 o 
  -7  -3   7       54.60       64.47      8.44 o 
  -6  -3   7       51.99       57.50      5.93 o 
  -5  -3   7        0.16       -1.57      3.12 o 
  -4  -3   7      497.22      507.19     10.38 o 
  -3  -3   7        1.52        4.11      3.02 o 
  -2  -3   7      755.51      760.60     12.09 o 
  -1  -3   7      963.45      962.59     16.24 o 
   0  -3   7     2223.57     2213.35     24.88 o 
   1  -3   7      770.71      672.81     10.71 o 
   2  -3   7       38.36       40.88      3.81 o 
   3  -3   7     1613.92     1613.80     20.37 o 
   4  -3   7        2.94        7.27      3.41 o 
   5  -3   7       87.36       81.76      5.48 o 
   6  -3   7      209.26      188.63     14.79 o 
   7  -3   7      147.28      151.73      9.47 o 
   8  -3   7       63.69       87.34     13.55 o 
  -9  -2   7       25.23       25.28      7.47 o 
  -8  -2   7        2.66        0.04      5.13 o 
  -7  -2   7       20.50       17.56      4.91 o 
  -6  -2   7        0.80       -0.16      3.65 o 
  -5  -2   7      509.53      511.70     10.43 o 
  -4  -2   7       11.51       13.02      3.36 o 
  -3  -2   7      176.32      184.84      6.63 o 
  -2  -2   7      149.98      169.27      5.79 o 
  -1  -2   7       98.17       89.07      5.01 o 
   0  -2   7     2288.49     2249.44     24.85 o 
   1  -2   7      288.45      280.68      9.36 o 
   2  -2   7      447.96      470.36     10.67 o 
   3  -2   7      537.68      553.51     10.54 o 
   4  -2   7      813.65      776.08     13.44 o 
   5  -2   7       99.89       93.25      6.08 o 
   6  -2   7       21.59       23.87      4.55 o 
   7  -2   7      314.69      318.55     11.57 o 
 -10  -1   7       20.27       17.95      8.93 o 
  -9  -1   7        4.37       -1.48      7.03 o 
  -8  -1   7      226.32      226.90     12.67 o 
  -7  -1   7        1.29        0.40      4.00 o 
  -6  -1   7        1.81        1.37      3.80 o 
  -5  -1   7      580.76      539.56     15.13 o 
  -4  -1   7      514.77      514.00      9.78 o 
  -3  -1   7     1676.06     1650.83     19.97 o 
  -2  -1   7      184.30      158.44      5.38 o 
  -1  -1   7     2894.53     2856.45     30.07 o 
   0  -1   7      712.01      723.14     10.48 o 
   1  -1   7      183.01      144.69      5.03 o 
   2  -1   7       28.37       22.53      3.27 o 
   3  -1   7      404.56      378.89      9.10 o 
   4  -1   7      850.48      871.76     14.64 o 
   5  -1   7        0.09       -1.08      3.27 o 
   6  -1   7      160.36      146.37     12.83 o 
   7  -1   7       57.04       52.40      8.04 o 
   8  -1   7      111.56      124.72     17.64 o 
 -10   0   7        0.04       -3.82      7.11 o 
  -9   0   7        2.75        2.45      5.46 o 
  -8   0   7      193.08      206.37     10.17 o 
  -7   0   7      388.81      372.10     13.84 o 
  -6   0   7      193.22      178.32      9.08 o 
  -5   0   7       23.57       21.89      4.22 o 
  -4   0   7     2566.26     2555.97     28.33 o 
  -3   0   7       30.22       35.53      3.36 o 
  -2   0   7     1112.76     1078.82     17.91 o 
  -1   0   7     1410.13     1373.11     20.38 o 
   0   0   7     1387.97     1379.97     20.94 o 
   1   0   7      746.99      795.25     17.57 o 
   2   0   7      126.85      118.10      8.31 o 
   3   0   7     1831.65     1794.74     22.67 o 
   4   0   7        0.86        1.68      3.72 o 
   5   0   7      191.82      191.77      9.24 o 
   6   0   7       65.54       73.26     11.83 o 
   7   0   7       52.49       58.74      8.73 o 
   8   0   7       30.35       57.43     15.93 o 
 -10   1   7       39.10       42.45      7.56 o 
  -9   1   7       28.88       19.32      5.71 o 
  -8   1   7       15.11       14.13      5.15 o 
  -7   1   7      744.13      722.39     16.25 o 
  -6   1   7       56.06       51.05      5.82 o 
  -5   1   7      860.12      850.34     27.61 o 
  -4   1   7      348.37      335.74     12.61 o 
  -3   1   7     2255.27     2228.19     24.91 o 
  -2   1   7      378.57      381.23      7.31 o 
  -1   1   7      473.23      456.03     10.73 o 
   0   1   7     2831.11     2842.86     36.36 o 
   1   1   7      453.02      392.82     18.06 o 
   2   1   7      775.78      757.91     15.39 o 
   3   1   7      528.61      503.27     25.29 o 
   4   1   7      892.01      945.71     18.55 o 
   5   1   7      106.41       99.78      9.27 o 
   6   1   7       62.92       72.75     15.83 o 
   7   1   7      200.28      209.00     14.15 o 
 -11   2   7       25.48       36.06      8.26 o 
 -10   2   7       72.99       73.45      8.89 o 
  -9   2   7        1.42        1.41      5.62 o 
  -8   2   7      372.44      391.34     12.74 o 
  -7   2   7      153.25      138.65      8.17 o 
  -6   2   7      831.90      816.16     16.80 o 
  -5   2   7      253.44      255.87     14.05 o 
  -4   2   7      516.11      480.22     10.26 o 
  -3   2   7      781.01      684.75     17.04 o 
  -2   2   7      461.17      436.85     12.83 o 
  -1   2   7     1265.05     1242.81     24.19 o 
   0   2   7      626.98      667.68     24.50 o 
   1   2   7     1688.48     1778.74     26.46 o 
   2   2   7       53.56       54.71      6.40 o 
   3   2   7      145.88      153.23      8.51 o 
   4   2   7      369.55      377.72     15.05 o 
   5   2   7       64.74       75.26      8.64 o 
   6   2   7       41.82       38.16      7.55 o 
   7   2   7       10.11       21.13      7.46 o 
 -11   3   7      127.18      120.93     14.97 o 
 -10   3   7       11.44        7.25     13.14 o 
  -9   3   7       92.18      112.91     10.40 o 
  -8   3   7      191.56      168.19     11.36 o 
  -7   3   7     1091.67     1069.32     20.43 o 
  -6   3   7      450.65      427.73     12.11 o 
  -5   3   7      196.43      167.42      7.53 o 
  -4   3   7     1236.67     1273.28     16.85 o 
  -3   3   7      111.38       90.85      5.05 o 
  -2   3   7     1014.03      977.48     13.48 o 
  -1   3   7       28.02       24.45      4.27 o 
   0   3   7      554.84      581.17     16.47 o 
   1   3   7       61.36       49.81      5.86 o 
   2   3   7      237.81      231.38     14.63 o 
   3   3   7      207.92      203.55     15.20 o 
   4   3   7       35.49       29.80      6.65 o 
   5   3   7      181.56      192.47     17.38 o 
   6   3   7        0.15        3.42      6.32 o 
 -11   4   7        9.77       -1.48      5.55 o 
 -10   4   7      189.04      190.63     10.51 o 
  -9   4   7        0.11       -3.47      4.17 o 
  -8   4   7       66.07       60.92      6.57 o 
  -7   4   7      269.65      257.55      9.69 o 
  -6   4   7      253.95      254.07      9.48 o 
  -5   4   7      328.83      324.19     12.54 o 
  -4   4   7       25.58       20.11      3.42 o 
  -3   4   7     1243.04     1223.16     18.78 o 
  -2   4   7      131.48      127.10     12.21 o 
  -1   4   7      114.70      106.77      8.64 o 
   0   4   7      942.56      928.51     17.69 o 
   1   4   7      306.87      298.18     10.79 o 
   2   4   7      299.35      284.45     12.77 o 
   3   4   7      132.18      126.77     12.30 o 
   4   4   7       99.24      106.68     10.35 o 
   5   4   7       32.78       38.76      8.27 o 
   6   4   7        6.93        9.26      7.23 o 
 -11   5   7       28.71       40.09      7.56 o 
 -10   5   7       13.26       13.31      5.67 o 
  -9   5   7      159.80      154.02      9.16 o 
  -8   5   7      173.76      173.19      9.07 o 
  -7   5   7       30.56       33.55      7.12 o 
  -6   5   7      349.60      359.93     13.59 o 
  -5   5   7       91.10       91.24      5.82 o 
  -4   5   7      146.93      136.34      7.06 o 
  -3   5   7      232.22      225.91      7.26 o 
  -2   5   7      254.83      262.00      9.76 o 
  -1   5   7        5.69        3.79      3.75 o 
   0   5   7       81.13       87.80      6.61 o 
   1   5   7      795.06      835.85     21.87 o 
   2   5   7       78.32       77.04     15.85 o 
   3   5   7        5.80       -0.03      5.26 o 
   4   5   7       35.72       33.62      8.60 o 
   5   5   7       42.29       41.42      9.25 o 
 -11   6   7       35.19       40.59      7.34 o 
 -10   6   7       58.60       65.34      7.59 o 
  -9   6   7       84.83       75.86     13.95 o 
  -8   6   7       15.42       12.08      4.87 o 
  -7   6   7       83.35       98.21      7.42 o 
  -6   6   7       47.89       47.36     10.62 o 
  -5   6   7       40.39       34.87      4.11 o 
  -4   6   7       33.02       36.37      3.83 o 
  -3   6   7        1.55        3.88      3.72 o 
  -2   6   7      889.92      915.65     17.90 o 
  -1   6   7       11.09       16.16      4.34 o 
   0   6   7       61.71       57.43      7.39 o 
   1   6   7      116.48      124.35     10.05 o 
   2   6   7       59.96       50.31      7.47 o 
   3   6   7       38.69       23.72      6.82 o 
   4   6   7        1.00        2.71      6.53 o 
 -10   7   7       42.45       37.03      6.85 o 
  -9   7   7        1.58        6.75      5.07 o 
  -8   7   7        0.21       -0.80      4.46 o 
  -7   7   7       68.95       79.77      7.23 o 
  -6   7   7       28.54       27.99      4.77 o 
  -5   7   7      136.96      129.37      7.69 o 
  -4   7   7        8.20        7.98      3.80 o 
  -3   7   7      215.95      224.09     12.16 o 
  -2   7   7      111.54      102.32      9.22 o 
  -1   7   7       64.13       70.04     11.90 o 
   0   7   7      205.68      219.26     12.44 o 
   1   7   7       29.89       29.78      7.23 o 
   2   7   7       50.48       57.97      8.24 o 
   3   7   7        4.06        5.35      5.52 o 
 -10   8   7       21.81       17.49      6.77 o 
  -9   8   7       29.35       22.64      6.19 o 
  -8   8   7       27.23       28.25      5.85 o 
  -7   8   7       18.48       13.45      5.05 o 
  -6   8   7      234.26      223.83     11.96 o 
  -5   8   7       23.07       18.67      4.67 o 
  -4   8   7       65.64       76.03      6.76 o 
  -3   8   7      279.80      261.86     10.06 o 
  -2   8   7      150.59      183.98     44.63 o 
  -1   8   7       64.82       69.10      8.33 o 
   0   8   7       26.01       13.69      6.03 o 
   1   8   7       86.80       82.35      9.90 o 
   2   8   7        0.64        2.25      5.70 o 
  -9   9   7       71.30       71.58     21.29 o 
  -8   9   7        3.77        4.54      7.69 o 
  -7   9   7       51.89       54.30     11.53 o 
  -6   9   7       18.63       31.94      8.35 o 
  -5   9   7      216.42      211.38      9.93 o 
  -4   9   7       35.71       32.93      6.58 o 
  -3   9   7       10.61        9.36      5.28 o 
  -2   9   7      140.25      151.91     17.86 o 
  -1   9   7       24.47       19.40      6.39 o 
   0   9   7       48.47       51.58      8.90 o 
   1   9   7       14.25       21.26      8.09 o 
  -8  10   7       35.55       31.56     14.94 o 
  -7  10   7       52.92       64.85      8.51 o 
  -6  10   7        6.59        3.18     10.58 o 
  -5  10   7      121.08      112.96      9.92 o 
  -4  10   7        8.71        9.56      5.71 o 
  -3  10   7       27.57       31.73      7.24 o 
  -2  10   7        0.76       -7.80     10.22 o 
  -1  10   7       49.54       44.41      9.19 o 
  -7  11   7        3.23        5.70      6.97 o 
  -5  11   7        0.31        9.70      8.08 o 
  -4  11   7       27.02       30.48      7.97 o 
  -3  11   7       11.10        8.54      6.72 o 
   0 -12   8       12.77       27.30     16.93 o 
   1 -12   8        2.05        1.49     14.31 o 
   2 -12   8       43.91       57.20      9.48 o 
   3 -12   8        0.12       -5.72      5.72 o 
   4 -12   8       57.05       64.70      8.79 o 
   5 -12   8       13.78       18.70      7.16 o 
  -2 -11   8        6.31        9.13      8.86 o 
  -1 -11   8       18.07       23.37      9.45 o 
   0 -11   8        0.88        3.79      7.32 o 
   1 -11   8       40.83       59.78     10.27 o 
   2 -11   8        2.10        6.39      8.13 o 
   3 -11   8        5.49       -4.73      4.73 o 
   4 -11   8       64.12       51.40      7.51 o 
   5 -11   8       17.77       17.93      7.28 o 
   6 -11   8       43.12       38.97      7.95 o 
  -3 -10   8        2.43       11.73     17.62 o 
  -2 -10   8       13.85       14.39      7.38 o 
  -1 -10   8        1.02        4.81      7.30 o 
   0 -10   8       12.32        5.53      7.20 o 
   1 -10   8       98.43       97.24     10.97 o 
   2 -10   8       44.71       36.18      6.60 o 
   3 -10   8       11.87       13.87      5.51 o 
   4 -10   8        5.76        8.34      5.37 o 
   5 -10   8       74.70       79.08      8.46 o 
   6 -10   8       19.64       20.04      6.79 o 
   7 -10   8       12.91       14.09      7.24 o 
  -4  -9   8        2.76       -6.12      7.20 o 
  -3  -9   8       19.83       32.35      8.51 o 
  -2  -9   8       33.04       37.12      9.23 o 
  -1  -9   8       58.51       61.34     20.18 o 
   0  -9   8       39.01       25.81     13.26 o 
   1  -9   8        2.82        9.09      5.44 o 
   2  -9   8      258.17      257.86     11.17 o 
   3  -9   8       12.43       17.11      5.21 o 
   4  -9   8       31.24       29.84      5.88 o 
   5  -9   8       28.97       40.22     13.70 o 
   6  -9   8       56.60       32.95      6.80 o 
   7  -9   8       29.24       26.33      7.03 o 
   8  -9   8        1.64       -1.81     11.03 o 
  -5  -8   8        3.41        8.49      7.06 o 
  -4  -8   8       11.14       11.25      7.53 o 
  -3  -8   8       88.63       80.41      9.97 o 
  -2  -8   8       13.68       25.73      7.58 o 
  -1  -8   8      208.46      239.13     13.14 o 
   0  -8   8        0.21       -0.79      4.56 o 
   1  -8   8      306.43      316.75     11.53 o 
   2  -8   8       83.39       83.21      7.19 o 
   3  -8   8      187.46      189.28     11.33 o 
   4  -8   8      332.74      328.96     12.12 o 
   5  -8   8        1.57        5.51      4.92 o 
   6  -8   8      274.79      269.56     12.26 o 
   7  -8   8        6.09        8.50      5.31 o 
   8  -8   8       51.14       55.38      9.82 o 
  -6  -7   8       23.39       17.10      6.37 o 
  -5  -7   8       65.81       64.95     17.25 o 
  -4  -7   8       30.75       26.97      5.98 o 
  -3  -7   8        0.04        1.22      3.89 o 
  -2  -7   8      247.50      228.86      8.50 o 
  -1  -7   8       12.54       14.41      4.93 o 
   0  -7   8      105.14       95.89      9.38 o 
   1  -7   8      473.34      419.97     12.73 o 
   2  -7   8      206.37      179.29     10.20 o 
   3  -7   8      385.77      361.26     15.29 o 
   4  -7   8        0.48       -0.89      4.10 o 
   5  -7   8      177.47      168.76      9.78 o 
   6  -7   8        8.37       12.39      5.36 o 
   7  -7   8      207.56      218.77     11.41 o 
   8  -7   8       24.60       31.98      6.62 o 
  -7  -6   8       11.63       16.29      6.99 o 
  -6  -6   8        0.57       -4.88      4.88 o 
  -5  -6   8      200.12      191.12     13.92 o 
  -4  -6   8        5.54       10.79      4.21 o 
  -3  -6   8      175.49      172.08      7.39 o 
  -2  -6   8      293.47      319.78      8.99 o 
  -1  -6   8      581.45      593.52     11.88 o 
   0  -6   8      320.66      353.28     11.86 o 
   1  -6   8        2.59        1.13      4.93 o 
   2  -6   8      584.03      611.56     14.62 o 
   3  -6   8      129.71      110.85      8.79 o 
   4  -6   8      595.39      633.11     15.54 o 
   5  -6   8      123.89      137.74      9.65 o 
   6  -6   8      218.13      203.59     17.63 o 
   7  -6   8       50.41       64.67      7.63 o 
   8  -6   8       25.18       25.28      6.83 o 
  -8  -5   8       31.76       35.76     12.24 o 
  -7  -5   8        0.53        5.65      5.58 o 
  -6  -5   8       72.83       88.05     10.61 o 
  -5  -5   8       39.04       46.77     12.74 o 
  -4  -5   8      162.24      146.83      7.04 o 
  -3  -5   8      196.72      197.81      7.60 o 
  -2  -5   8      206.26      195.25      7.83 o 
  -1  -5   8     1614.35     1589.01     21.01 o 
   0  -5   8      198.98      193.08      7.53 o 
   1  -5   8     1165.66     1141.24     20.05 o 
   2  -5   8      112.00      104.16      9.03 o 
   3  -5   8     1167.85     1184.74     34.98 o 
   4  -5   8       55.11       49.18      5.70 o 
   5  -5   8       91.68       93.81      7.24 o 
   6  -5   8      367.14      348.59     12.73 o 
   7  -5   8       56.30       50.67      8.93 o 
   8  -5   8       24.06       20.53      6.71 o 
  -8  -4   8        0.30       -4.72      4.72 o 
  -7  -4   8       49.31       50.81      7.86 o 
  -6  -4   8      166.66      183.86     11.30 o 
  -5  -4   8      362.92      363.17     11.63 o 
  -4  -4   8      331.79      331.85      9.07 o 
  -3  -4   8      439.49      406.62      9.85 o 
  -2  -4   8     1875.14     1841.48     30.27 o 
  -1  -4   8        8.38       13.60      5.62 o 
   0  -4   8     1359.75     1486.06     19.34 o 
   1  -4   8      148.60      149.40      6.21 o 
   2  -4   8      351.64      341.84      8.24 o 
   3  -4   8      471.66      477.85     22.93 o 
   4  -4   8      441.57      414.86     14.41 o 
   5  -4   8      229.71      224.46      9.86 o 
   6  -4   8       10.27       13.02      5.14 o 
   7  -4   8      260.18      261.54     13.89 o 
   8  -4   8        0.19       -3.28      4.91 o 
  -9  -3   8       42.21       42.47      8.77 o 
  -8  -3   8      121.53      145.75     11.56 o 
  -7  -3   8        1.67        0.36      8.52 o 
  -6  -3   8       95.39       82.37      7.32 o 
  -5  -3   8      647.07      634.48     14.52 o 
  -4  -3   8      161.36      170.56      7.01 o 
  -3  -3   8      615.70      634.01     11.78 o 
  -2  -3   8       21.11       28.25      3.77 o 
  -1  -3   8      756.51      748.47     12.27 o 
   0  -3   8       41.29       43.65      3.81 o 
   1  -3   8     1238.55     1244.24     28.17 o 
   2  -3   8      506.93      496.30     10.59 o 
   3  -3   8      188.55      178.77      9.16 o 
   4  -3   8      346.76      365.94      9.46 o 
   5  -3   8        0.05        1.69      4.97 o 
   6  -3   8      125.44      126.38     10.41 o 
   7  -3   8      112.72      116.97     10.00 o 
   8  -3   8        5.55        2.39      7.97 o 
  -9  -2   8        1.25        9.08      6.04 o 
  -8  -2   8      100.50      102.71     21.23 o 
  -7  -2   8      164.68      160.81     15.88 o 
  -6  -2   8      451.30      417.03     13.65 o 
  -5  -2   8       36.35       25.67      4.79 o 
  -4  -2   8      879.06      821.41     13.55 o 
  -3  -2   8        4.94        5.91      4.58 o 
  -2  -2   8      456.50      435.22      9.12 o 
  -1  -2   8      568.28      569.68     10.03 o 
   0  -2   8     1102.94     1081.72     14.83 o 
   1  -2   8      260.30      273.86      8.97 o 
   2  -2   8       36.07       36.29      6.41 o 
   3  -2   8      615.02      613.01     19.03 o 
   4  -2   8        1.13       -1.88      3.95 o 
   5  -2   8        9.65        7.22      4.31 o 
   6  -2   8       89.47       97.80      7.55 o 
   7  -2   8       12.38       13.54      6.13 o 
 -10  -1   8       21.96       38.24      9.83 o 
  -9  -1   8       26.71       29.05     10.98 o 
  -8  -1   8       14.78       12.66      5.43 o 
  -7  -1   8       75.46       80.15      7.63 o 
  -6  -1   8       13.07       12.38      4.93 o 
  -5  -1   8      147.40      147.58      7.98 o 
  -4  -1   8      262.01      251.10      8.33 o 
  -3  -1   8      245.71      229.00      7.18 o 
  -2  -1   8      128.06      127.53      5.56 o 
  -1  -1   8       85.15       76.19      4.09 o 
   0  -1   8     1410.31     1511.19     36.02 o 
   1  -1   8        0.54        2.39      3.88 o 
   2  -1   8       14.93       31.45      8.85 o 
   3  -1   8     1108.27      980.06     18.36 o 
   4  -1   8       42.66       37.99      5.29 o 
   5  -1   8      145.49      152.45     14.94 o 
   6  -1   8       64.04       70.55      6.80 o 
   7  -1   8      167.47      182.90     28.30 o 
 -10   0   8        6.30        0.47      7.75 o 
  -9   0   8        6.58       14.50      5.95 o 
  -8   0   8      317.93      313.82     17.82 o 
  -7   0   8       53.08       57.49      6.12 o 
  -6   0   8       30.20       29.84      5.03 o 
  -5   0   8      165.97      155.18      7.89 o 
  -4   0   8      214.13      218.10      7.28 o 
  -3   0   8     1078.21     1079.51     26.91 o 
  -2   0   8        0.58        2.92      2.47 o 
  -1   0   8       75.53       84.43      5.73 o 
   0   0   8      922.75      936.75     17.26 o 
   1   0   8      237.11      239.92      9.64 o 
   2   0   8      653.23      685.02     15.07 o 
   3   0   8      113.57       94.19      7.00 o 
   4   0   8      406.91      432.44     12.56 o 
   5   0   8        2.78        3.09      4.17 o 
   6   0   8       55.82       58.38      8.64 o 
   7   0   8       76.02       86.08     10.39 o 
 -10   1   8        0.05        5.25      6.32 o 
  -9   1   8        0.38       -0.30      5.05 o 
  -8   1   8      315.58      324.44     12.23 o 
  -7   1   8        0.36        0.26      4.08 o 
  -6   1   8       85.61       97.57      7.14 o 
  -5   1   8       41.11       26.48      4.81 o 
  -4   1   8     1013.24      965.97     21.70 o 
  -3   1   8      587.41      548.19     15.37 o 
  -2   1   8      489.39      473.75     11.48 o 
  -1   1   8     1456.98     1431.47     22.38 o 
   0   1   8      483.05      491.26     12.63 o 
   1   1   8     1060.39     1083.93     21.02 o 
   2   1   8        1.17       -0.26      4.05 o 
   3   1   8     1030.43     1008.53     19.39 o 
   4   1   8       60.84       69.95      6.69 o 
   5   1   8      302.60      283.59     14.11 o 
   6   1   8       81.80       68.16      9.42 o 
   7   1   8        8.52       21.72     18.40 o 
 -10   2   8        3.75       16.22      6.46 o 
  -9   2   8       29.95       29.10      6.20 o 
  -8   2   8        7.94       12.13      5.13 o 
  -7   2   8      418.44      438.31     13.25 o 
  -6   2   8       63.39       45.30      5.99 o 
  -5   2   8      233.25      211.36      8.78 o 
  -4   2   8     1061.55      989.78     14.53 o 
  -3   2   8      576.58      589.19     12.85 o 
  -2   2   8      427.34      416.43     16.68 o 
  -1   2   8       17.52       18.84      4.44 o 
   0   2   8     2829.41     2843.80     65.48 o 
   1   2   8        5.85        1.10      4.09 o 
   2   2   8      244.55      251.94     10.12 o 
   3   2   8      246.51      249.62     10.85 o 
   4   2   8      135.02      149.16     10.81 o 
   5   2   8       55.43       47.38      8.13 o 
   6   2   8        9.21        8.20      7.28 o 
 -10   3   8       61.30       67.36      8.46 o 
  -9   3   8        0.52        0.78      4.75 o 
  -8   3   8      333.10      323.41     11.96 o 
  -7   3   8      182.74      158.09      8.51 o 
  -6   3   8      594.45      620.66     14.98 o 
  -5   3   8      565.73      533.63     14.05 o 
  -4   3   8       24.14       25.13      3.63 o 
  -3   3   8     2019.47     1931.70     88.33 o 
  -2   3   8      452.94      429.41     11.50 o 
  -1   3   8      695.83      694.09     21.42 o 
   0   3   8     1085.21     1060.91     19.69 o 
   1   3   8      251.30      266.10     10.40 o 
   2   3   8       17.80       16.72      4.79 o 
   3   3   8       44.79       38.10      7.32 o 
   4   3   8      216.02      227.75     13.33 o 
   5   3   8       14.64        9.72     12.61 o 
   6   3   8       27.52       22.40      7.69 o 
 -10   4   8        5.48        0.49      7.54 o 
  -9   4   8      106.33      112.42      8.65 o 
  -8   4   8      224.74      221.87     17.64 o 
  -7   4   8      131.61      147.54      8.60 o 
  -6   4   8      223.56      224.33      9.14 o 
  -5   4   8      261.30      245.14      9.08 o 
  -4   4   8      516.87      538.04     18.91 o 
  -3   4   8       73.17       60.95      5.55 o 
  -2   4   8      701.10      705.95     18.53 o 
  -1   4   8       32.97       32.52      5.27 o 
   0   4   8      236.67      241.15     10.15 o 
   1   4   8      246.54      249.97     10.42 o 
   2   4   8       47.35       39.53      6.94 o 
   3   4   8      110.89      108.43     13.78 o 
   4   4   8       11.44       22.06     10.08 o 
   5   4   8       78.96       76.57     10.52 o 
 -10   5   8       82.53       79.58      8.81 o 
  -9   5   8       13.94        6.93      5.14 o 
  -8   5   8        3.34        2.08      4.42 o 
  -7   5   8      177.87      177.08      8.79 o 
  -6   5   8       75.67       74.15      6.25 o 
  -5   5   8      502.93      500.48     25.15 o 
  -4   5   8      278.07      268.69     16.05 o 
  -3   5   8      441.94      453.15     14.97 o 
  -2   5   8      254.40      247.37      9.80 o 
  -1   5   8       12.80        7.68      4.11 o 
   0   5   8      703.76      687.57     17.92 o 
   1   5   8        9.10       14.63      6.14 o 
   2   5   8      167.73      171.37     11.87 o 
   3   5   8        3.07        9.08      6.47 o 
   4   5   8       31.26       47.14      9.79 o 
 -10   6   8       44.02       34.94      8.95 o 
  -9   6   8       21.20       29.20      7.32 o 
  -8   6   8        3.81        4.79      4.19 o 
  -7   6   8        6.88       -2.16      3.82 o 
  -6   6   8      233.91      265.85     12.70 o 
  -5   6   8       35.33       37.30      4.95 o 
  -4   6   8        9.73        7.41      3.88 o 
  -3   6   8      565.46      562.54     13.91 o 
  -2   6   8       43.98       52.18      5.71 o 
  -1   6   8        0.45        2.60      4.65 o 
   0   6   8        5.81        4.23      4.88 o 
   1   6   8      178.31      161.63     11.58 o 
   2   6   8       30.49       36.70      6.97 o 
   3   6   8       12.61       21.84     14.82 o 
 -10   7   8        0.41       -2.96      6.79 o 
  -9   7   8       68.59       80.86      9.99 o 
  -8   7   8        9.05        2.52      5.29 o 
  -7   7   8       99.56      106.49      9.66 o 
  -6   7   8      498.26      506.77     17.17 o 
  -5   7   8       28.25       28.07      4.96 o 
  -4   7   8       32.49       35.46      5.20 o 
  -3   7   8       16.70       20.21      4.76 o 
  -2   7   8      458.41      458.60     27.54 o 
  -1   7   8       15.72       11.59      5.81 o 
   0   7   8       34.00       29.02     17.45 o 
   1   7   8       56.71       66.56      9.35 o 
   2   7   8       19.67       19.73     11.61 o 
   3   7   8       19.04       14.45      8.75 o 
 -10   8   8       20.38       43.00     14.03 o 
  -9   8   8       33.14       29.82     11.81 o 
  -8   8   8        0.53        0.55      5.22 o 
  -7   8   8       81.91       74.41     11.95 o 
  -6   8   8       23.63       29.92      6.46 o 
  -5   8   8       96.20       91.49     16.72 o 
  -4   8   8        1.14        0.11      4.15 o 
  -3   8   8      131.93      146.62     11.73 o 
  -2   8   8       96.03       92.65      9.13 o 
  -1   8   8       28.92       27.83      6.88 o 
   0   8   8       62.68       61.72      9.19 o 
   1   8   8        3.21       -1.79      6.30 o 
  -9   9   8       11.49       24.89     10.32 o 
  -8   9   8       20.64       15.03      7.76 o 
  -7   9   8        6.41       11.88      5.75 o 
  -6   9   8      104.76      105.90      9.62 o 
  -5   9   8       14.16       18.58     11.05 o 
  -4   9   8       20.50       22.53      6.25 o 
  -3   9   8      109.30      117.23     10.12 o 
  -2   9   8       36.53       54.48      8.15 o 
  -1   9   8       46.04       48.37     10.30 o 
   0   9   8        0.00        6.31      6.35 o 
  -8  10   8        1.62       -2.43      6.53 o 
  -7  10   8       11.49       17.96      6.84 o 
  -6  10   8       63.01       60.08     13.69 o 
  -5  10   8       49.24       56.01     11.60 o 
  -4  10   8        9.70       13.16      5.87 o 
  -3  10   8        0.42        7.89      6.02 o 
  -2  10   8       30.04       37.61      8.39 o 
   2 -12   9        5.66        4.73      7.48 o 
   3 -12   9       23.14       34.67     13.73 o 
   4 -12   9        9.46       11.86      6.95 o 
  -1 -11   9        4.21       12.64      9.03 o 
   0 -11   9       30.66       35.21      9.89 o 
   1 -11   9       13.98       17.91      8.80 o 
   2 -11   9       47.74       40.31      8.91 o 
   3 -11   9       13.39       18.47      6.13 o 
   4 -11   9       45.39       42.58      7.59 o 
   5 -11   9       51.64       53.02      8.00 o 
   6 -11   9       14.94       12.13      7.37 o 
  -3 -10   9       20.57       44.06     10.40 o 
  -2 -10   9        0.27       -3.72      7.61 o 
  -1 -10   9       67.49       71.56     11.08 o 
   0 -10   9       40.05       36.98     12.57 o 
   1 -10   9       46.74       41.23      8.94 o 
   2 -10   9       24.52       40.24      6.58 o 
   3 -10   9       14.35        6.85      5.58 o 
   4 -10   9       47.01       59.13      8.91 o 
   5 -10   9        0.00       -3.97      8.38 o 
   6 -10   9       78.48       93.82      9.68 o 
   7 -10   9        0.04        3.10      6.94 o 
  -4  -9   9       24.26       14.43      8.92 o 
  -3  -9   9        3.44       -1.59      7.33 o 
  -2  -9   9       84.96      122.83     11.44 o 
  -1  -9   9       13.81       20.90      7.73 o 
   0  -9   9       11.90       11.18      5.77 o 
   1  -9   9      153.78      173.69     10.61 o 
   2  -9   9       15.35       18.28      6.32 o 
   3  -9   9       57.60       54.18      8.13 o 
   4  -9   9        0.09       -0.57      5.08 o 
   5  -9   9       70.31       56.87      7.61 o 
   6  -9   9       36.75       32.37      8.49 o 
   7  -9   9        6.69        6.51      6.52 o 
  -5  -8   9       35.19       46.66     12.53 o 
  -4  -8   9       10.14       19.36      7.86 o 
  -3  -8   9       14.67       15.98      7.02 o 
  -2  -8   9       66.59       77.51     10.93 o 
  -1  -8   9       46.51       29.64      7.89 o 
   0  -8   9        5.37        2.35      5.20 o 
   1  -8   9        1.29        4.81      6.68 o 
   2  -8   9      236.45      223.47     10.44 o 
   3  -8   9       21.45       25.13      5.62 o 
   4  -8   9       12.65        8.41      4.82 o 
   5  -8   9       72.62       89.59      8.26 o 
   6  -8   9       44.60       32.02      6.96 o 
   7  -8   9       48.62       47.54      7.25 o 
  -6  -7   9       17.04       18.84     12.40 o 
  -5  -7   9        2.12       20.72      9.15 o 
  -4  -7   9        6.99        9.29      4.65 o 
  -3  -7   9       31.60       30.61      5.37 o 
  -2  -7   9        4.16        6.91      5.20 o 
  -1  -7   9      233.32      239.82     10.71 o 
   0  -7   9       18.67       17.81      5.69 o 
   1  -7   9      153.01      153.90      9.16 o 
   2  -7   9      326.02      351.34     11.84 o 
   3  -7   9       93.76       87.72      7.33 o 
   4  -7   9       92.72       85.23     10.12 o 
   5  -7   9       28.02       32.34      6.36 o 
   6  -7   9      226.96      230.85     24.11 o 
   7  -7   9        8.32        3.35      5.90 o 
   8  -7   9        1.95       14.02      7.24 o 
  -7  -6   9        0.02        3.54      6.02 o 
  -6  -6   9       41.37       36.36      8.34 o 
  -5  -6   9        4.99        6.92      4.89 o 
  -4  -6   9       94.32       86.00      6.98 o 
  -3  -6   9       75.36       64.43      5.49 o 
  -2  -6   9       91.46       90.00      7.32 o 
  -1  -6   9      293.39      301.23     11.19 o 
   0  -6   9        0.31        2.06      4.80 o 
   1  -6   9      218.77      249.41     10.56 o 
   2  -6   9        8.59       10.29      4.95 o 
   3  -6   9      561.04      556.52     14.56 o 
   4  -6   9       49.50       40.75      6.10 o 
   5  -6   9       95.05       88.79      7.82 o 
   6  -6   9      131.68      126.23     17.09 o 
   7  -6   9      120.85      125.62     15.42 o 
   8  -6   9       38.01       32.10      7.70 o 
  -7  -5   9       22.40       23.47      7.03 o 
  -6  -5   9       26.77       28.42      8.21 o 
  -5  -5   9      129.13      126.80     11.11 o 
  -4  -5   9       57.69       61.94      5.47 o 
  -3  -5   9      121.35      108.42      6.23 o 
  -2  -5   9      509.59      499.96     13.97 o 
  -1  -5   9      249.18      262.86      8.51 o 
   0  -5   9      600.19      642.45     15.60 o 
   1  -5   9        0.07       -1.37      4.79 o 
   2  -5   9     1057.23      991.80     19.02 o 
   3  -5   9       71.05       63.16      9.06 o 
   4  -5   9      366.71      365.38     11.94 o 
   5  -5   9      386.36      382.46     27.14 o 
   6  -5   9       20.27       18.04      7.95 o 
   7  -5   9      118.90      120.72     10.90 o 
   8  -5   9        1.86       -4.60      5.50 o 
  -8  -4   9       55.10       58.94      9.04 o 
  -7  -4   9       25.85       21.20      6.28 o 
  -6  -4   9       69.85       67.80     12.19 o 
  -5  -4   9      150.85      138.01      8.17 o 
  -4  -4   9      227.35      232.50      8.13 o 
  -3  -4   9      441.37      442.53     10.50 o 
  -2  -4   9        8.08        4.08      3.91 o 
  -1  -4   9     1679.57     1720.42     22.17 o 
   0  -4   9        7.63        3.81      3.68 o 
   1  -4   9     1063.42     1003.65     15.44 o 
   2  -4   9      995.57      942.40     23.86 o 
   3  -4   9      960.95      988.74     24.85 o 
   4  -4   9      248.02      226.51     12.71 o 
   5  -4   9       34.45       27.56     10.45 o 
   6  -4   9      249.45      235.76     13.52 o 
   7  -4   9       28.11       22.21      7.03 o 
   8  -4   9       33.83       24.79      7.49 o 
  -9  -3   9       53.03       59.02      9.35 o 
  -8  -3   9        1.69        4.66      5.50 o 
  -7  -3   9       84.88       73.48      8.87 o 
  -6  -3   9      215.46      211.48      9.78 o 
  -5  -3   9       32.77       40.64      6.53 o 
  -4  -3   9      511.26      534.17     11.51 o 
  -3  -3   9      125.55      130.28      6.95 o 
  -2  -3   9      589.70      547.20     11.20 o 
  -1  -3   9      127.88      130.73      6.53 o 
   0  -3   9     2057.84     2049.61     24.72 o 
   1  -3   9      148.47      163.91     12.37 o 
   2  -3   9        7.64       14.76      4.34 o 
   3  -3   9      383.52      416.34     21.15 o 
   4  -3   9      146.74      129.28     13.43 o 
   5  -3   9      126.16      121.79     23.87 o 
   6  -3   9       45.05       51.59      9.35 o 
   7  -3   9      188.91      207.48     13.12 o 
   8  -3   9        9.65        6.80      6.68 o 
  -9  -2   9       68.67       64.05      9.67 o 
  -8  -2   9      100.96       97.94      9.60 o 
  -7  -2   9       81.99       77.11      7.20 o 
  -6  -2   9       37.98       48.74      7.31 o 
  -5  -2   9      394.48      359.37     11.06 o 
  -4  -2   9       13.13       21.79      4.11 o 
  -3  -2   9      951.73      926.94     14.79 o 
  -2  -2   9       25.56       17.76      3.66 o 
  -1  -2   9      559.92      537.30     10.15 o 
   0  -2   9      725.78      745.87     15.44 o 
   1  -2   9       39.13       41.43      5.36 o 
   2  -2   9      142.83      146.41     16.75 o 
   3  -2   9       10.23        5.17      3.93 o 
   4  -2   9      343.80      342.17     11.45 o 
   5  -2   9       10.44        8.21      4.83 o 
   6  -2   9       11.44       13.77      6.15 o 
   7  -2   9      106.00      120.07     10.94 o 
  -9  -1   9        0.40        3.84      5.00 o 
  -8  -1   9       88.94       84.53      7.69 o 
  -7  -1   9       55.18       38.06      5.88 o 
  -6  -1   9      227.42      206.17     10.61 o 
  -5  -1   9       23.01       20.36      4.96 o 
  -4  -1   9      633.02      623.17     11.92 o 
  -3  -1   9      102.09      101.28      6.14 o 
  -2  -1   9       22.64       20.48      4.27 o 
  -1  -1   9      776.65      805.00     16.11 o 
   0  -1   9       14.54       16.30      4.40 o 
   1  -1   9       72.72       84.12      9.80 o 
   2  -1   9      334.57      292.81     10.48 o 
   3  -1   9      252.44      231.12     15.94 o 
   4  -1   9      304.60      274.50     10.56 o 
   5  -1   9       15.14       17.81      5.05 o 
   6  -1   9       89.35       98.80      7.91 o 
   7  -1   9        0.58       -2.45      8.29 o 
 -10   0   9       12.39       16.97     10.88 o 
  -9   0   9       22.52       16.76      6.50 o 
  -8   0   9        1.27        0.18      4.39 o 
  -7   0   9       62.31       67.88      6.96 o 
  -6   0   9       26.88       18.94      4.47 o 
  -5   0   9       51.31       51.70      5.67 o 
  -4   0   9      592.47      616.18     11.76 o 
  -3   0   9       49.68       48.28      5.21 o 
  -2   0   9       49.09       51.69      5.90 o 
  -1   0   9      785.43      784.64     16.01 o 
   0   0   9     1757.90     1754.28     27.00 o 
   1   0   9      228.28      213.51     14.72 o 
   2   0   9       70.61       79.53     10.32 o 
   3   0   9      664.16      676.44     15.81 o 
   4   0   9       32.35       32.49      5.69 o 
   5   0   9      150.91      144.18     10.73 o 
   6   0   9       26.50       34.57      8.03 o 
   7   0   9       73.01       68.44     10.29 o 
 -10   1   9       18.93       10.46      6.99 o 
  -9   1   9       10.90        6.47      5.55 o 
  -8   1   9       52.98       49.21      6.89 o 
  -7   1   9       89.10      100.04      7.71 o 
  -6   1   9       47.49       38.21      5.44 o 
  -5   1   9      140.74      135.00      7.97 o 
  -4   1   9      307.20      275.53     13.38 o 
  -3   1   9      700.97      683.26     14.36 o 
  -2   1   9       79.32       70.78      5.76 o 
  -1   1   9       60.91       46.95      6.07 o 
   0   1   9      467.40      462.86     19.14 o 
   1   1   9      113.82      102.32      7.88 o 
   2   1   9      320.12      305.32     10.85 o 
   3   1   9       52.28       54.31      6.19 o 
   4   1   9      319.80      368.69     12.63 o 
   5   1   9        0.62        3.45      6.02 o 
   6   1   9       30.43       42.31      9.15 o 
 -10   2   9        5.65        4.95      6.27 o 
  -9   2   9        0.35       -1.37      4.88 o 
  -8   2   9      118.33      109.11      8.43 o 
  -7   2   9        4.17       -1.54      4.44 o 
  -6   2   9      245.35      224.83     10.27 o 
  -5   2   9      141.88      138.10     17.12 o 
  -4   2   9      201.18      204.45      9.20 o 
  -3   2   9      351.42      316.82     12.11 o 
  -2   2   9      521.21      462.07     29.56 o 
  -1   2   9     1206.11     1190.45     21.08 o 
   0   2   9       45.61       45.44      5.75 o 
   1   2   9      522.86      564.78     22.64 o 
   2   2   9        2.04        5.44      4.38 o 
   3   2   9      185.99      189.24     11.61 o 
   4   2   9      166.06      162.61     23.49 o 
   5   2   9       69.19       68.85      9.67 o 
   6   2   9       24.39       21.72      8.09 o 
 -10   3   9        4.01        1.34      6.08 o 
  -9   3   9       20.92       22.24      6.11 o 
  -8   3   9       25.44       24.80      5.60 o 
  -7   3   9      287.60      275.35     13.08 o 
  -6   3   9       99.86      103.54     12.89 o 
  -5   3   9       14.44        7.87      5.96 o 
  -4   3   9      790.29      773.88     29.26 o 
  -3   3   9       78.88       62.42      6.74 o 
  -2   3   9      483.81      437.74     12.43 o 
  -1   3   9     1047.12     1040.64     19.81 o 
   0   3   9      380.02      409.97     12.57 o 
   1   3   9      117.90      114.69      8.17 o 
   2   3   9      249.89      243.49     10.24 o 
   3   3   9      231.23      233.11     13.39 o 
   4   3   9        3.16       10.67      6.42 o 
   5   3   9       49.69       46.26      8.91 o 
 -10   4   9       60.93       61.26      8.48 o 
  -9   4   9        0.88       -4.16      5.37 o 
  -8   4   9       73.51       67.80      7.24 o 
  -7   4   9      239.27      258.29     27.12 o 
  -6   4   9      223.41      189.28     10.84 o 
  -5   4   9      198.08      186.14     10.90 o 
  -4   4   9      193.52      165.94      8.20 o 
  -3   4   9      852.57      907.10     18.87 o 
  -2   4   9       85.37       85.88      8.16 o 
  -1   4   9      316.99      319.55     11.80 o 
   0   4   9      269.24      270.50     10.72 o 
   1   4   9      213.78      194.74     18.40 o 
   2   4   9      147.65      139.66     10.94 o 
   3   4   9        0.03       -4.68      5.10 o 
   4   4   9       87.35       84.28     12.86 o 
 -10   5   9       31.79       33.32      7.45 o 
  -9   5   9       49.69       51.26      9.18 o 
  -8   5   9      163.41      180.33     12.53 o 
  -7   5   9       10.03        9.32      5.52 o 
  -6   5   9      369.83      378.99     15.14 o 
  -5   5   9        2.00        2.62      4.58 o 
  -4   5   9      124.30      112.03      7.52 o 
  -3   5   9      252.08      268.17     11.27 o 
  -2   5   9      338.72      330.37     11.49 o 
  -1   5   9      161.60      155.85     15.96 o 
   0   5   9       54.40       50.79     18.05 o 
   1   5   9      327.14      317.26     35.89 o 
   2   5   9        0.61        0.78     12.78 o 
   3   5   9       12.52       15.44      6.99 o 
   4   5   9       10.82       12.41      8.63 o 
 -10   6   9       14.45       20.37      8.51 o 
  -9   6   9       32.59       34.70      8.00 o 
  -8   6   9        2.10        4.14      7.56 o 
  -7   6   9      162.32      175.80     11.61 o 
  -6   6   9       27.50       23.17      6.12 o 
  -5   6   9      209.56      207.16     11.71 o 
  -4   6   9      147.39      144.67      8.66 o 
  -3   6   9      138.64      151.24      8.94 o 
  -2   6   9      122.74      127.96     12.55 o 
  -1   6   9        8.95        1.31      5.22 o 
   0   6   9      129.29      118.73     14.39 o 
   1   6   9       52.05       45.16      8.13 o 
   2   6   9       44.99       61.97     12.50 o 
   3   6   9        1.20        6.93      6.73 o 
 -10   7   9       80.00      118.67     18.83 o 
  -9   7   9        3.11        5.22      6.54 o 
  -8   7   9       30.22       22.93      6.36 o 
  -7   7   9       62.72       55.49     10.14 o 
  -6   7   9       81.08       87.87      9.41 o 
  -5   7   9        2.17       -2.17      4.84 o 
  -4   7   9        2.66        5.27      4.56 o 
  -3   7   9      354.06      378.35     12.70 o 
  -2   7   9       13.24       11.55      5.98 o 
  -1   7   9       42.97       47.14     18.12 o 
   0   7   9       22.87       26.32      7.13 o 
   1   7   9       22.76       23.70      7.89 o 
   2   7   9       26.39       36.99     13.08 o 
  -9   8   9       47.39       39.86     18.04 o 
  -8   8   9        6.84        5.02      5.67 o 
  -7   8   9        7.46       10.70      5.99 o 
  -6   8   9      169.66      151.28     11.53 o 
  -5   8   9       52.52       53.13      8.24 o 
  -4   8   9       55.92       57.56      6.64 o 
  -3   8   9       36.11       46.42      7.51 o 
  -2   8   9       57.41       35.09      7.30 o 
  -1   8   9        1.68        9.65     11.50 o 
   0   8   9        6.05        0.47      5.93 o 
  -8   9   9        1.02        7.95      5.87 o 
  -7   9   9       15.11       14.82      6.91 o 
  -6   9   9        9.89       17.25      6.90 o 
  -5   9   9       67.18       61.66      8.91 o 
  -4   9   9        4.65        5.63      6.04 o 
  -3   9   9       13.22        3.84      5.89 o 
  -2   9   9       32.09       43.84      8.14 o 
  -1   9   9       17.29       26.75      7.99 o 
  -6  10   9       20.34       17.32     12.13 o 
  -5  10   9       13.46       30.06     10.23 o 
  -4  10   9        0.55       -5.49      6.56 o 
   0 -11  10        4.08        2.30      8.12 o 
   1 -11  10       40.71       46.27     10.53 o 
   2 -11  10        0.91       -2.85      7.83 o 
   3 -11  10       46.08       45.14      9.55 o 
   4 -11  10       39.17       42.62      7.97 o 
  -2 -10  10       55.96       86.14     12.39 o 
  -1 -10  10        2.03        1.97      7.74 o 
   0 -10  10       49.64       55.57     10.13 o 
   1 -10  10       21.21       24.79      7.23 o 
   2 -10  10       71.94       71.62      8.65 o 
   3 -10  10       23.95       15.95      6.13 o 
   4 -10  10       10.51        4.70      7.20 o 
   5 -10  10      104.48       96.63      9.81 o 
   6 -10  10        1.76        1.54      6.94 o 
  -4  -9  10        1.71       -2.53      7.73 o 
  -3  -9  10       29.34       45.32     14.70 o 
  -2  -9  10        4.74       11.87      7.25 o 
  -1  -9  10       90.69       88.85     11.08 o 
   0  -9  10       50.64       43.42      7.60 o 
   1  -9  10       27.44       27.62      6.91 o 
   2  -9  10      154.80      165.91     10.69 o 
   3  -9  10       22.49       26.05      6.06 o 
   4  -9  10       60.39       62.64      7.69 o 
   5  -9  10       25.54       40.16      7.49 o 
   6  -9  10       46.95       40.32     10.19 o 
  -5  -8  10        0.01       -0.67      9.42 o 
  -4  -8  10       29.77       35.66      9.01 o 
  -3  -8  10        6.07       14.90      7.43 o 
  -2  -8  10       50.91       48.47      8.75 o 
  -1  -8  10       11.85       14.20      6.53 o 
   0  -8  10       41.94       40.85      6.95 o 
   1  -8  10       72.29       79.57      7.78 o 
   2  -8  10        0.58        0.18      4.92 o 
   3  -8  10       27.40       33.31      6.68 o 
   4  -8  10        1.14        9.41      7.12 o 
   5  -8  10       34.29       32.69     15.64 o 
   6  -8  10       61.63       66.75     10.26 o 
   7  -8  10        5.97        1.95     11.30 o 
  -6  -7  10        1.97        2.22      8.05 o 
  -5  -7  10       18.66       26.07      6.61 o 
  -4  -7  10       10.19        7.07     17.15 o 
  -3  -7  10        4.59       10.29      6.69 o 
  -2  -7  10       94.28      106.32      8.53 o 
  -1  -7  10       35.92       25.81      6.08 o 
   0  -7  10       69.13       79.03      7.57 o 
   1  -7  10       26.79       33.58      9.27 o 
   2  -7  10      143.42      139.47      8.91 o 
   3  -7  10       22.89       25.62      5.38 o 
   4  -7  10        0.11        3.04      6.35 o 
   5  -7  10       76.44       71.24     10.06 o 
   6  -7  10        2.20        7.01      6.85 o 
   7  -7  10       25.87       44.01      8.80 o 
  -6  -6  10       15.77        7.22      9.17 o 
  -5  -6  10       55.55       59.12     10.61 o 
  -4  -6  10       11.14       11.81      4.68 o 
  -3  -6  10       32.01       38.70      4.92 o 
  -2  -6  10       41.50       55.93      6.76 o 
  -1  -6  10      231.94      221.29     10.43 o 
   0  -6  10       62.78       69.76      8.23 o 
   1  -6  10       22.73       17.57      5.64 o 
   2  -6  10      540.77      564.38     20.16 o 
   3  -6  10        7.28        3.73      6.87 o 
   4  -6  10       52.47       44.09     13.63 o 
   5  -6  10       77.50       79.54     24.17 o 
   6  -6  10      123.21      106.31     11.74 o 
   7  -6  10        7.71       10.91      6.74 o 
  -7  -5  10        0.47       -4.57      4.57 o 
  -6  -5  10       25.59       29.72      6.59 o 
  -5  -5  10        6.55       15.57      5.52 o 
  -4  -5  10      104.22      100.86      8.51 o 
  -3  -5  10       36.77       38.95      6.25 o 
  -2  -5  10       19.86       14.60      4.34 o 
  -1  -5  10      588.45      628.60     14.68 o 
   0  -5  10       20.94       20.39      5.62 o 
   1  -5  10      161.32      146.80     28.22 o 
   2  -5  10       38.72       26.12      8.73 o 
   3  -5  10      481.00      489.12     18.09 o 
   4  -5  10       52.30       42.16      7.98 o 
   5  -5  10       54.56       59.92      8.74 o 
   6  -5  10      249.24      236.25     15.57 o 
   7  -5  10       51.72       49.22     14.23 o 
  -8  -4  10        0.24        9.51      6.21 o 
  -7  -4  10       21.70       29.25      6.51 o 
  -6  -4  10       10.36       15.54      5.40 o 
  -5  -4  10      122.80      131.25      8.15 o 
  -4  -4  10      125.58      126.35     11.25 o 
  -3  -4  10      112.98      115.45      8.28 o 
  -2  -4  10      511.54      539.20     11.79 o 
  -1  -4  10        0.13       -1.92      3.65 o 
   0  -4  10      417.90      420.54     27.18 o 
   1  -4  10       74.27       64.13      9.10 o 
   2  -4  10      563.41      517.35     23.75 o 
   3  -4  10      295.07      303.31     30.16 o 
   4  -4  10      158.40      143.18     11.57 o 
   5  -4  10      174.52      154.17     16.76 o 
   6  -4  10        2.37       -5.41      5.41 o 
   7  -4  10       98.57      116.08     11.45 o 
  -8  -3  10       31.60       20.18      6.68 o 
  -7  -3  10       36.13       37.16      6.93 o 
  -6  -3  10       25.59       14.99      4.92 o 
  -5  -3  10      372.86      381.98     11.94 o 
  -4  -3  10       67.09       60.73      5.19 o 
  -3  -3  10      465.79      472.56     12.25 o 
  -2  -3  10      170.67      177.13     14.55 o 
  -1  -3  10     1177.43     1194.95     25.87 o 
   0  -3  10        3.22        5.81      4.69 o 
   1  -3  10      128.71      142.28      8.90 o 
   2  -3  10      359.30      359.32     11.55 o 
   3  -3  10      184.85      170.88     11.67 o 
   4  -3  10      290.09      270.77     14.34 o 
   5  -3  10        1.73        0.79      6.00 o 
   6  -3  10      191.46      186.04     13.96 o 
   7  -3  10       11.62        8.82      6.55 o 
  -9  -2  10       17.33       12.04     10.49 o 
  -8  -2  10       18.54       29.04     14.92 o 
  -7  -2  10      129.04      108.18     17.36 o 
  -6  -2  10      214.46      213.23      9.94 o 
  -5  -2  10       13.62       13.03      4.23 o 
  -4  -2  10      680.35      694.30     13.15 o 
  -3  -2  10       12.32       12.45      4.55 o 
  -2  -2  10       76.55       93.04      7.16 o 
  -1  -2  10     1231.69     1171.33     38.59 o 
   0  -2  10      285.65      278.27     12.75 o 
   1  -2  10      378.34      395.42     12.18 o 
   2  -2  10        2.83        7.37      4.34 o 
   3  -2  10      870.43      882.41     20.51 o 
   4  -2  10       32.27       34.48      5.79 o 
   5  -2  10       54.45       63.14      8.61 o 
   6  -2  10       83.36       92.23     10.29 o 
   7  -2  10       34.76       37.91     11.21 o 
  -9  -1  10       41.72       46.25      9.16 o 
  -8  -1  10       30.43       39.74      6.12 o 
  -7  -1  10      295.42      299.24     11.62 o 
  -6  -1  10        4.62        2.77      3.92 o 
  -5  -1  10      174.92      162.42      8.54 o 
  -4  -1  10      222.62      238.37      9.39 o 
  -3  -1  10      669.69      653.88     16.28 o 
  -2  -1  10       77.58       81.84      6.78 o 
  -1  -1  10      300.19      285.20     12.99 o 
   0  -1  10      872.71      922.98     18.71 o 
   1  -1  10       32.83       32.32      5.56 o 
   2  -1  10      301.86      324.95     11.60 o 
   3  -1  10       99.80      105.77      8.01 o 
   4  -1  10      270.29      273.09     11.24 o 
   5  -1  10       13.52       18.63      5.83 o 
   6  -1  10        3.79       16.81      9.01 o 
  -9   0  10        1.23       -2.65      4.45 o 
  -8   0  10      118.48      119.33      8.69 o 
  -7   0  10        9.63       11.25      4.57 o 
  -6   0  10      127.67      142.09      8.22 o 
  -5   0  10      129.18      107.58      8.76 o 
  -4   0  10      293.01      295.81     10.41 o 
  -3   0  10      514.26      507.39     13.75 o 
  -2   0  10        0.19       -0.32      3.60 o 
  -1   0  10     1334.82     1374.03     23.20 o 
   0   0  10        2.17       -0.61      6.77 o 
   1   0  10      657.99      703.00     21.88 o 
   2   0  10      140.25      136.51      8.69 o 
   3   0  10       55.43       59.61      6.70 o 
   4   0  10      220.17      219.75     10.60 o 
   5   0  10       13.12       11.02      6.85 o 
   6   0  10       15.07       16.38      7.42 o 
 -10   1  10        2.77        5.34      7.01 o 
  -9   1  10       15.41       16.23      6.49 o 
  -8   1  10       32.95       31.87      5.85 o 
  -7   1  10      132.70      140.90      8.41 o 
  -6   1  10       19.97       17.95      5.91 o 
  -5   1  10       13.93       19.00      5.43 o 
  -4   1  10      937.38      959.07     18.35 o 
  -3   1  10       53.96       46.13      5.39 o 
  -2   1  10        1.80        5.09      4.10 o 
  -1   1  10       48.41       32.80      5.26 o 
   0   1  10      380.91      370.63     12.09 o 
   1   1  10      200.44      181.47      9.65 o 
   2   1  10        3.09        0.08      4.41 o 
   3   1  10       49.69       61.95      6.86 o 
   4   1  10        1.73        7.75      6.22 o 
   5   1  10       71.23       85.99     10.29 o 
   6   1  10        3.71       -4.80      6.56 o 
 -10   2  10       43.12       46.89      8.08 o 
  -9   2  10       11.11       10.36      5.97 o 
  -8   2  10       13.25       17.54      7.24 o 
  -7   2  10      239.74      233.05     13.17 o 
  -6   2  10       18.05       25.73      6.25 o 
  -5   2  10        1.53       -1.29      4.24 o 
  -4   2  10      218.80      172.90      9.80 o 
  -3   2  10      530.92      516.25     14.60 o 
  -2   2  10      132.55      134.87      8.55 o 
  -1   2  10        0.78        2.93      4.04 o 
   0   2  10      392.97      401.10     12.55 o 
   1   2  10       11.15       12.91      8.52 o 
   2   2  10      120.37      129.89      8.96 o 
   3   2  10       70.17       58.65      9.68 o 
   4   2  10       81.26       95.57     11.84 o 
   5   2  10       14.54        9.63      7.45 o 
 -10   3  10        6.92        7.87      8.22 o 
  -9   3  10        0.20       -5.73      6.70 o 
  -8   3  10       39.98       31.82      8.08 o 
  -7   3  10       48.65       45.35      8.06 o 
  -6   3  10      136.38      134.21     14.02 o 
  -5   3  10       21.75       20.27      5.71 o 
  -4   3  10       94.38       97.01     14.56 o 
  -3   3  10      460.69      432.59     17.22 o 
  -2   3  10       44.45       55.77      5.97 o 
  -1   3  10      460.51      450.16     13.15 o 
   0   3  10       73.04       61.77      6.74 o 
   1   3  10      340.44      331.11     12.18 o 
   2   3  10       23.77       18.52      6.80 o 
   3   3  10        1.23       -5.40      5.51 o 
   4   3  10       86.98       84.72     10.96 o 
 -10   4  10        1.91       -7.66      7.66 o 
  -9   4  10       18.13       16.44     13.57 o 
  -8   4  10      123.76       93.64     10.74 o 
  -7   4  10       18.63       42.69      7.94 o 
  -6   4  10      160.95      132.97     18.36 o 
  -5   4  10        3.69        0.07      4.63 o 
  -4   4  10      630.84      622.70     15.13 o 
  -3   4  10        2.26        1.20      4.01 o 
  -2   4  10      518.44      481.78     13.56 o 
  -1   4  10      159.67      141.87      8.73 o 
   0   4  10       53.47       49.89      6.49 o 
   1   4  10       83.43       65.35     13.64 o 
   2   4  10       92.43       95.16     10.65 o 
   3   4  10       33.25       35.88      8.32 o 
   4   4  10        0.74        0.43      6.97 o 
 -10   5  10       40.73       46.51     10.15 o 
  -9   5  10       27.05       28.79      7.99 o 
  -8   5  10        0.49        2.21      5.43 o 
  -7   5  10      151.09      188.27     12.08 o 
  -6   5  10      188.99      189.63     27.50 o 
  -5   5  10      205.94      205.97     26.32 o 
  -4   5  10      127.12      111.83      7.96 o 
  -3   5  10      227.85      248.23     10.36 o 
  -2   5  10       12.53       11.25      9.13 o 
  -1   5  10       48.20       50.64      6.55 o 
   0   5  10      104.03      109.96     14.92 o 
   1   5  10        3.42        3.13     10.67 o 
   2   5  10       56.48       66.04      9.50 o 
   3   5  10        0.02       -6.73      6.73 o 
  -9   6  10       15.76       11.21      7.39 o 
  -8   6  10       81.14       79.53      9.72 o 
  -7   6  10       17.10       13.37      5.85 o 
  -6   6  10      470.57      483.99     18.31 o 
  -5   6  10       38.09       33.91      6.96 o 
  -4   6  10       35.02       44.31      6.22 o 
  -3   6  10      127.73      125.52      8.39 o 
  -2   6  10      124.60      138.89     11.41 o 
  -1   6  10       50.49       49.49      7.87 o 
   0   6  10        0.47        5.46      5.72 o 
   1   6  10       85.67       93.79     11.49 o 
   2   6  10        1.00       14.69      7.48 o 
  -9   7  10       42.09       50.13      9.45 o 
  -8   7  10        0.09       -4.98      4.98 o 
  -7   7  10       63.88       73.45      9.54 o 
  -6   7  10       57.89       44.44      7.88 o 
  -5   7  10       61.57       80.22     11.45 o 
  -4   7  10       63.14       68.02      7.14 o 
  -3   7  10        1.61        5.44      4.77 o 
  -2   7  10      162.50      170.81     20.50 o 
  -1   7  10        0.91        1.42      6.16 o 
   0   7  10       22.09       22.14      8.31 o 
   1   7  10       31.82       12.84     13.81 o 
  -8   8  10       20.04       25.20      7.60 o 
  -7   8  10       44.69       59.68     15.85 o 
  -6   8  10       18.70       20.44      7.36 o 
  -5   8  10       27.38       32.45      8.17 o 
  -4   8  10        2.72       -5.72      7.49 o 
  -3   8  10       21.28       19.42      6.38 o 
  -2   8  10        1.54        6.82      6.02 o 
  -1   8  10       10.16        8.81     17.16 o 
  -7   9  10        0.04       -2.34     11.99 o 
  -6   9  10       40.91       52.45      9.35 o 
  -5   9  10        1.37        3.03     11.16 o 
  -4   9  10        9.06       13.95      6.69 o 
  -3   9  10       17.43       32.38      8.95 o 
   1 -11  11        3.10        8.12     15.02 o 
   2 -11  11       36.18       52.93     10.83 o 
  -1 -10  11       30.23       34.95     10.03 o 
   0 -10  11       12.91       24.91      8.92 o 
   1 -10  11       24.35       46.38      8.15 o 
   2 -10  11       12.29       14.30      7.07 o 
   3 -10  11       29.37       15.64      9.19 o 
   4 -10  11       61.58       71.46     12.00 o 
   5 -10  11        0.22       -0.56      8.46 o 
  -3  -9  11        1.53        8.89      8.30 o 
  -2  -9  11       69.61       56.13     13.31 o 
  -1  -9  11        4.96        8.25      7.87 o 
   0  -9  11       32.69       29.38      7.13 o 
   1  -9  11       86.40      113.41     10.01 o 
   2  -9  11       79.61       86.99     12.12 o 
   3  -9  11       75.43       69.16     10.81 o 
   4  -9  11        0.11       -2.24      8.38 o 
   5  -9  11       79.51       83.28     15.32 o 
  -4  -8  11        0.37        1.08      7.82 o 
  -3  -8  11       26.88       18.07      8.25 o 
  -2  -8  11       75.92       85.75     10.66 o 
  -1  -8  11       69.66       72.67      8.41 o 
   0  -8  11       42.76       46.15      7.14 o 
   1  -8  11        5.44       11.12      5.33 o 
   2  -8  11      106.70      155.58     14.57 o 
   3  -8  11        7.84        8.03      7.68 o 
   4  -8  11       51.19       52.06     12.61 o 
   5  -8  11       33.59       34.24     12.47 o 
   6  -8  11       67.34       55.18     10.20 o 
  -5  -7  11       13.14       11.18     10.84 o 
  -4  -7  11       26.29       34.98      8.82 o 
  -3  -7  11       11.68       11.19      7.06 o 
  -2  -7  11        6.05        7.18      5.77 o 
  -1  -7  11       83.51      103.25      8.56 o 
   0  -7  11       11.14       18.06      8.84 o 
   1  -7  11       74.46       84.45     10.93 o 
   2  -7  11       14.25       23.06      8.76 o 
   3  -7  11       93.42       88.57     10.74 o 
   4  -7  11       22.53       11.57      7.94 o 
   5  -7  11        1.94        0.35      6.53 o 
   6  -7  11      128.81      135.39     12.46 o 
  -6  -6  11       11.55       13.02      5.88 o 
  -5  -6  11       23.62       23.26      6.29 o 
  -4  -6  11       35.02       32.08      5.44 o 
  -3  -6  11        6.76        6.40      5.24 o 
  -2  -6  11      176.10      155.75      9.59 o 
  -1  -6  11        0.10        1.70      8.50 o 
   0  -6  11       76.35       65.17     10.22 o 
   1  -6  11      145.60      153.90     13.75 o 
   2  -6  11       58.34       47.39      9.75 o 
   3  -6  11      114.59       90.78     17.85 o 
   4  -6  11        2.55        7.17     11.20 o 
   5  -6  11       28.54       19.38      8.51 o 
   6  -6  11        9.59        7.84      6.55 o 
  -7  -5  11        2.91        7.84      5.72 o 
  -6  -5  11        2.55        2.55      4.70 o 
  -5  -5  11       86.96       98.10      8.96 o 
  -4  -5  11        0.13        1.60      4.07 o 
  -3  -5  11        8.02        7.03      3.90 o 
  -2  -5  11      205.17      214.31      9.70 o 
  -1  -5  11      168.43      166.07     13.54 o 
   0  -5  11       13.76       17.15      7.98 o 
   1  -5  11        2.96        8.04      7.80 o 
   2  -5  11      338.73      359.03     17.33 o 
   3  -5  11       11.20        7.34      6.47 o 
   4  -5  11      101.84      110.96     11.33 o 
   5  -5  11       89.09       97.61     13.99 o 
   6  -5  11       45.89       45.13      9.00 o 
  -7  -4  11        1.54       -4.62      4.62 o 
  -6  -4  11        8.99        1.62      6.70 o 
  -5  -4  11       40.07       41.40      6.04 o 
  -4  -4  11       95.78      108.44     10.75 o 
  -3  -4  11        2.21        1.24      3.92 o 
  -2  -4  11       47.22       62.07      9.69 o 
  -1  -4  11      158.56      157.92      9.17 o 
   0  -4  11       24.92       30.12      5.48 o 
   1  -4  11      200.26      216.73     18.29 o 
   2  -4  11      258.28      254.71     14.53 o 
   3  -4  11       95.87       89.16      9.85 o 
   4  -4  11       41.08       31.76      8.01 o 
   5  -4  11        0.16        5.60      6.30 o 
   6  -4  11      124.37      119.31     11.78 o 
  -8  -3  11        6.28        0.50      5.11 o 
  -7  -3  11       19.33       36.52      6.25 o 
  -6  -3  11       25.62       22.77      5.06 o 
  -5  -3  11        0.37       -3.16      4.61 o 
  -4  -3  11      169.93      185.76      9.50 o 
  -3  -3  11        4.80        7.29      4.00 o 
  -2  -3  11      344.95      344.14     11.42 o 
  -1  -3  11      115.62      118.74      9.15 o 
   0  -3  11      289.05      295.87     11.12 o 
   1  -3  11      350.99      352.87     11.96 o 
   2  -3  11       25.95       21.06      7.06 o 
   3  -3  11      481.51      482.03     18.58 o 
   4  -3  11       68.08       65.38     12.97 o 
   5  -3  11      109.87      100.00     10.82 o 
   6  -3  11       18.22       25.10      7.60 o 
  -8  -2  11        9.23       14.63      5.61 o 
  -7  -2  11       49.37       50.65      7.21 o 
  -6  -2  11       14.27       14.23      5.78 o 
  -5  -2  11      183.95      176.76     20.25 o 
  -4  -2  11        0.70        2.14      4.05 o 
  -3  -2  11      261.24      272.37     10.64 o 
  -2  -2  11      717.37      702.31     18.45 o 
  -1  -2  11      576.17      535.68     18.87 o 
   0  -2  11      592.13      587.19     29.54 o 
   1  -2  11      103.72       88.72     10.96 o 
   2  -2  11      435.66      483.34     22.08 o 
   3  -2  11        3.77        2.72      4.78 o 
   4  -2  11      258.67      267.00     23.87 o 
   5  -2  11        1.24        8.24      6.43 o 
   6  -2  11       38.22       51.13      8.80 o 
  -9  -1  11        1.89        4.63     10.41 o 
  -8  -1  11       93.50      100.58     10.25 o 
  -7  -1  11        9.38       11.28      9.63 o 
  -6  -1  11      105.62      119.67     10.19 o 
  -5  -1  11      194.13      190.79     11.53 o 
  -4  -1  11      817.16      863.90     27.12 o 
  -3  -1  11       72.52       75.41      6.57 o 
  -2  -1  11      192.27      196.67     11.40 o 
  -1  -1  11     1348.65     1343.71     30.57 o 
   0  -1  11       23.22       27.31      5.24 o 
   1  -1  11      353.81      363.41     12.02 o 
   2  -1  11        2.46        2.32      4.77 o 
   3  -1  11      470.78      481.42     14.48 o 
   4  -1  11       26.21       26.29      6.24 o 
   5  -1  11       77.18       68.23      9.19 o 
   6  -1  11       41.96       51.87     12.25 o 
  -9   0  11       49.94       51.55      9.13 o 
  -8   0  11       12.09       11.41      6.11 o 
  -7   0  11      229.17      227.68     12.93 o 
  -6   0  11        0.07        0.02      9.74 o 
  -5   0  11      159.90      165.87     13.49 o 
  -4   0  11      515.66      497.50     13.41 o 
  -3   0  11      253.51      254.11     14.61 o 
  -2   0  11       85.49       87.20      6.79 o 
  -1   0  11      100.70       91.58      7.09 o 
   0   0  11      519.41      559.45     23.19 o 
   1   0  11       15.29       15.70      5.44 o 
   2   0  11       77.85       76.32      7.57 o 
   3   0  11      128.17      120.90     15.30 o 
   4   0  11       86.81       72.42      7.62 o 
   5   0  11       23.30       23.02      7.96 o 
  -9   1  11        0.67       12.02      6.90 o 
  -8   1  11       98.66       88.34     10.10 o 
  -7   1  11       30.77       16.73      6.22 o 
  -6   1  11      240.57      258.54     13.28 o 
  -5   1  11      259.39      269.77     26.26 o 
  -4   1  11       28.14       17.37      4.65 o 
  -3   1  11      293.71      293.63     10.69 o 
  -2   1  11        0.02       -2.28      4.46 o 
  -1   1  11      467.56      482.46     19.81 o 
   0   1  11      390.07      382.02     19.62 o 
   1   1  11      137.42      158.52      9.66 o 
   2   1  11        5.75       12.83      5.41 o 
   3   1  11        0.79        0.58      4.94 o 
   4   1  11      105.71      106.94     11.28 o 
   5   1  11       13.99       21.74      9.75 o 
  -9   2  11        9.50       10.70      8.50 o 
  -8   2  11       32.86       22.94      7.90 o 
  -7   2  11       46.53       43.47      7.70 o 
  -6   2  11       10.66        9.76      5.71 o 
  -5   2  11       11.75        8.35      5.01 o 
  -4   2  11      325.64      315.81     13.83 o 
  -3   2  11       53.82       44.21      5.53 o 
  -2   2  11        9.78       10.15      4.36 o 
  -1   2  11       55.19       42.65      5.83 o 
   0   2  11        5.98       10.86      7.03 o 
   1   2  11      170.20      154.69      9.77 o 
   2   2  11        2.41       -0.24      5.21 o 
   3   2  11       52.39       55.52      8.82 o 
   4   2  11       51.70       36.59     11.83 o 
  -9   3  11        1.84        3.73      7.66 o 
  -8   3  11        0.19       -6.71      6.71 o 
  -7   3  11      202.63      204.66     13.57 o 
  -6   3  11        5.51        3.39      6.08 o 
  -5   3  11       17.67       11.64      6.74 o 
  -4   3  11      165.93      175.32     10.79 o 
  -3   3  11      176.50      169.25      9.14 o 
  -2   3  11      116.72      117.24      8.09 o 
  -1   3  11        0.09        1.33      4.08 o 
   0   3  11      156.94      157.05      9.81 o 
   1   3  11        0.48       -1.79      4.97 o 
   2   3  11       82.10       91.28     10.60 o 
   3   3  11       81.50       88.88     10.81 o 
   4   3  11        2.32       12.50      7.81 o 
  -9   4  11        1.42       -5.34      7.21 o 
  -8   4  11       16.14       14.59      7.55 o 
  -7   4  11       98.35       68.68      8.99 o 
  -6   4  11       98.18       97.73     14.68 o 
  -5   4  11       51.88       44.34      9.91 o 
  -4   4  11        0.52       -3.69      3.69 o 
  -3   4  11      271.88      249.19     10.67 o 
  -2   4  11        1.46        4.72      4.58 o 
  -1   4  11       32.01       35.03      7.67 o 
   0   4  11       76.94       79.52      9.84 o 
   1   4  11      156.88      167.42     33.78 o 
   2   4  11       36.35       42.69     10.04 o 
   3   4  11        0.18        3.33      6.84 o 
  -9   5  11       18.91       23.14      9.13 o 
  -8   5  11       36.02       34.09      7.95 o 
  -7   5  11       11.13       15.19      6.57 o 
  -6   5  11      136.37      123.47     14.14 o 
  -5   5  11       13.01        7.16      6.14 o 
  -4   5  11       34.89       33.96      5.96 o 
  -3   5  11       37.80       36.29      6.46 o 
  -2   5  11      174.44      202.34     13.31 o 
  -1   5  11       35.48       25.97      6.95 o 
   0   5  11        3.29        9.75      7.06 o 
   1   5  11      118.13      127.75     12.47 o 
   2   5  11       11.95        3.79     10.49 o 
  -9   6  11       24.30       18.18      7.27 o 
  -8   6  11        0.03        5.81      6.28 o 
  -7   6  11       98.35      101.74     11.02 o 
  -6   6  11        0.02        0.84      5.82 o 
  -5   6  11       36.65       38.98     15.24 o 
  -4   6  11        7.77        7.78      6.42 o 
  -3   6  11       87.25      102.38      8.58 o 
  -2   6  11       77.84       80.31      8.72 o 
  -1   6  11        6.10       13.01     17.55 o 
   0   6  11       37.83       36.21      9.57 o 
   1   6  11       14.04        3.47      8.74 o 
  -8   7  11       16.01       12.38     14.96 o 
  -7   7  11       21.34       16.21      7.04 o 
  -6   7  11       75.89       61.17      8.76 o 
  -5   7  11        2.21        2.24      6.55 o 
  -4   7  11       12.47       14.21     11.34 o 
  -3   7  11       94.84      105.73     16.44 o 
  -2   7  11        5.23       10.44      7.13 o 
  -1   7  11        8.69        9.22      7.57 o 
   0   7  11        2.74       10.92      9.55 o 
  -7   8  11        7.12       14.37     10.34 o 
  -6   8  11       50.27       55.71      9.42 o 
  -5   8  11       20.00       21.12     11.05 o 
  -4   8  11       10.02        3.41      8.18 o 
  -3   8  11       25.31       15.52      7.35 o 
  -2   8  11       37.61       38.67      9.19 o 
   0 -10  12        4.31        6.11     16.79 o 
   1 -10  12       10.10       23.04     11.44 o 
   2 -10  12       27.75       34.90     12.39 o 
   3 -10  12       29.31       27.70     10.56 o 
  -2  -9  12        1.97       13.47      8.58 o 
  -1  -9  12       20.53       33.30     19.20 o 
   0  -9  12       12.59        3.23     11.44 o 
   1  -9  12       34.68       34.74     11.42 o 
   2  -9  12       55.69       52.08     17.18 o 
   3  -9  12        8.43       12.54      8.71 o 
   4  -9  12       48.06       26.77      9.50 o 
  -4  -8  12       20.32       29.85     11.99 o 
  -3  -8  12       20.53       22.93      8.71 o 
  -2  -8  12       68.82       80.79     19.20 o 
  -1  -8  12       30.55       40.40     11.04 o 
   0  -8  12        1.53       -3.53      9.55 o 
   1  -8  12      148.77      151.96     14.60 o 
   2  -8  12        0.05       -0.10      9.91 o 
   3  -8  12      120.09      136.64     13.46 o 
   4  -8  12        7.67        8.44      8.67 o 
   5  -8  12       47.90       55.48     16.76 o 
  -5  -7  12       32.13       29.57     11.62 o 
  -3  -7  12        1.85       -4.17     12.48 o 
  -2  -7  12      164.42      162.54     15.19 o 
  -1  -7  12       39.06       38.32     10.31 o 
   0  -7  12       97.29       98.42     12.44 o 
   1  -7  12        9.66        8.53      9.26 o 
   2  -7  12      119.79      163.30     28.86 o 
   3  -7  12        5.98        3.15      8.83 o 
   4  -7  12       32.89       32.69      9.29 o 
   5  -7  12       56.89       60.88     10.14 o 
  -5  -6  12       34.09       37.86      9.61 o 
  -3  -6  12       18.14       17.77      9.14 o 
  -2  -6  12       18.21       19.75      9.13 o 
  -1  -6  12      253.06      263.37     25.64 o 
   0  -6  12        4.99       11.57     14.99 o 
   1  -6  12       99.27       86.97     16.63 o 
   2  -6  12       71.25       84.58     23.25 o 
   3  -6  12      119.18      135.06     13.11 o 
   4  -6  12       25.44       28.59      8.03 o 
   5  -6  12        1.16       -5.30      6.89 o 
   6  -6  12       60.46       64.86     16.90 o 
  -6  -5  12       20.23       25.86      9.15 o 
  -5  -5  12       11.87        5.54      5.76 o 
  -4  -5  12       76.41       89.28      8.04 o 
  -3  -5  12        0.46       -0.71      4.21 o 
  -2  -5  12      172.20      188.62     14.53 o 
  -1  -5  12        0.64        3.22      7.47 o 
   0  -5  12       53.45       54.93     19.66 o 
   1  -5  12       18.72       17.93      9.37 o 
   2  -5  12        1.81       -3.84      7.96 o 
   3  -5  12       82.25       90.43     10.65 o 
   4  -5  12        1.99       -6.01      6.01 o 
   5  -5  12        7.38        3.42      7.19 o 
   6  -5  12       21.90       23.98     10.37 o 
  -7  -4  12        0.87       -5.72      5.72 o 
  -6  -4  12        2.08       11.00      7.98 o 
  -5  -4  12       84.12       98.67      9.79 o 
  -4  -4  12        3.38        2.53      4.66 o 
  -3  -4  12        1.02       -3.82      3.82 o 
  -2  -4  12      124.35      121.81      8.22 o 
  -1  -4  12       25.70       16.18      6.59 o 
   0  -4  12      148.82      141.10     13.36 o 
   1  -4  12       10.78        6.26      8.66 o 
   2  -4  12       56.27       64.67      9.88 o 
   3  -4  12       11.92       12.43      7.99 o 
   4  -4  12       92.97       86.58     10.57 o 
   5  -4  12       38.21       40.61      8.51 o 
   6  -4  12        2.34        6.72      7.33 o 
  -7  -3  12        3.30       -0.88      5.60 o 
  -6  -3  12        0.80       -6.06      6.06 o 
  -5  -3  12      117.41      110.82     10.14 o 
  -4  -3  12       64.69       70.96      7.04 o 
  -3  -3  12       67.22       70.85      6.95 o 
  -2  -3  12      140.15      144.56      8.95 o 
  -1  -3  12       66.07       61.49      8.11 o 
   0  -3  12       30.16       28.68     10.90 o 
   1  -3  12       42.09       50.44      9.46 o 
   2  -3  12      233.96      242.59     15.29 o 
   3  -3  12       35.95       43.05      8.42 o 
   4  -3  12       99.79       99.91     11.03 o 
   5  -3  12        5.87        6.20     14.31 o 
  -8  -2  12       14.73       13.84      7.28 o 
  -7  -2  12       25.94       23.65      7.56 o 
  -6  -2  12       39.20       46.40     14.37 o 
  -5  -2  12       12.35       13.81     12.92 o 
  -4  -2  12      229.30      226.70     13.93 o 
  -3  -2  12        4.20       13.12      4.55 o 
  -2  -2  12      296.67      288.33     20.58 o 
  -1  -2  12      137.51      138.36      8.82 o 
   0  -2  12      414.23      406.43     13.10 o 
   1  -2  12       91.06       83.69      8.97 o 
   2  -2  12        8.57        6.93      5.52 o 
   3  -2  12      355.77      354.61     16.84 o 
   4  -2  12        2.96        6.77      6.76 o 
   5  -2  12       14.32       19.26      7.80 o 
  -8  -1  12        3.39        8.00      6.26 o 
  -7  -1  12      126.39      126.24     11.07 o 
  -6  -1  12       25.08       18.15     14.09 o 
  -5  -1  12      216.10      237.56     12.62 o 
  -4  -1  12       16.56       12.00      4.93 o 
  -3  -1  12      256.27      307.03     17.40 o 
  -2  -1  12      338.39      331.51     11.73 o 
  -1  -1  12        2.03        8.10      4.66 o 
   0  -1  12      328.98      336.67     12.22 o 
   1  -1  12       72.30       60.81      7.15 o 
   2  -1  12      192.50      199.09     10.82 o 
   3  -1  12       88.49       94.39     10.49 o 
   4  -1  12      159.84      182.06     22.30 o 
   5  -1  12        0.70       11.65      7.21 o 
  -8   0  12       98.86      105.50     15.54 o 
  -7   0  12        0.90        8.05      5.49 o 
  -6   0  12       55.01       51.91      8.54 o 
  -5   0  12      215.54      191.28     11.98 o 
  -4   0  12      130.16      138.52      8.63 o 
  -3   0  12       73.98       66.88      6.58 o 
  -2   0  12       76.89       70.97      6.86 o 
  -1   0  12      294.87      309.79     16.16 o 
   0   0  12        0.02       -4.00      4.00 o 
   1   0  12      193.59      206.14     10.87 o 
   2   0  12        4.53        4.16      5.61 o 
   3   0  12       45.15       51.18      7.28 o 
   4   0  12       52.94       64.86      8.18 o 
  -9   1  12       30.41       31.29      8.26 o 
  -8   1  12       41.55       41.92     15.17 o 
  -7   1  12      171.73      197.12     19.02 o 
  -6   1  12       17.91       15.93      6.36 o 
  -5   1  12       25.67       31.89      7.21 o 
  -4   1  12      286.86      297.09     11.24 o 
  -3   1  12       70.45       66.46      6.81 o 
  -2   1  12      196.41      201.09     11.27 o 
  -1   1  12       44.79       39.87      9.22 o 
   0   1  12      295.29      296.05     11.99 o 
   1   1  12       48.05       56.53      7.60 o 
   2   1  12        3.14        6.95      5.77 o 
   3   1  12       87.46       90.07     14.54 o 
   4   1  12        8.37        7.87      7.65 o 
  -9   2  12        3.39       -0.63      8.58 o 
  -8   2  12       24.91       26.60      7.49 o 
  -7   2  12      141.88      155.83     11.95 o 
  -6   2  12       40.56       43.75      9.01 o 
  -5   2  12      212.00      208.99     23.25 o 
  -4   2  12       24.93       24.14      5.17 o 
  -3   2  12      339.09      359.61     16.48 o 
  -2   2  12        1.77        0.38      4.23 o 
  -1   2  12       63.81       73.41      7.24 o 
   0   2  12      226.99      215.84     11.13 o 
   1   2  12       35.54       46.19      7.65 o 
   2   2  12        5.25       10.53      6.27 o 
   3   2  12       36.88       35.96     11.44 o 
  -9   3  12       13.25        9.52      8.97 o 
  -8   3  12       75.93       68.69     10.98 o 
  -7   3  12        0.05       -4.39      7.57 o 
  -6   3  12       24.75       14.65      5.60 o 
  -5   3  12        5.22        2.62      6.76 o 
  -4   3  12       73.49       86.32      9.00 o 
  -3   3  12       75.86       71.68      6.97 o 
  -2   3  12       65.00       71.40      7.20 o 
  -1   3  12       54.81       59.69      7.14 o 
   0   3  12        4.96        5.73      5.56 o 
   1   3  12      217.17      239.63     12.19 o 
   2   3  12        0.11       -9.77     13.36 o 
   3   3  12       11.27        6.25      7.68 o 
  -9   4  12       17.33       13.57      8.81 o 
  -8   4  12        8.55        9.92      8.13 o 
  -7   4  12       61.96       68.87      9.91 o 
  -6   4  12        0.88       -1.84     11.21 o 
  -5   4  12       67.08       77.68     25.59 o 
  -4   4  12      126.13      122.31      8.12 o 
  -3   4  12       10.29       20.13      5.37 o 
  -2   4  12       47.10       46.90      6.72 o 
  -1   4  12        7.24        9.08      5.84 o 
   0   4  12       11.53       10.24      6.10 o 
   1   4  12       11.18       16.70      8.39 o 
   2   4  12       10.48       19.49      9.35 o 
  -8   5  12        1.44        2.70      6.31 o 
  -7   5  12       32.92       26.64      7.36 o 
  -6   5  12       60.51       67.13      9.29 o 
  -5   5  12       29.77       22.63      7.20 o 
  -4   5  12       18.71        9.20      5.21 o 
  -3   5  12      158.18      185.45     10.55 o 
  -2   5  12        0.03       -4.56      4.80 o 
  -1   5  12       28.50       42.58     13.11 o 
   0   5  12       41.79       59.36     10.24 o 
   1   5  12       22.97       29.52      9.93 o 
  -8   6  12        9.73        8.04      7.04 o 
  -7   6  12        2.65        0.87      6.37 o 
  -6   6  12      108.39       97.61     10.93 o 
  -5   6  12        0.05        6.75     10.63 o 
  -4   6  12        5.19        4.06      5.16 o 
  -3   6  12       77.74       71.46      8.25 o 
  -2   6  12        8.64       20.11      6.49 o 
  -1   6  12        8.88       11.63      8.81 o 
   0   6  12       20.13       19.42      9.35 o 
  -7   7  12       14.83       10.51      7.13 o 
  -6   7  12       13.47       10.80      6.82 o 
  -5   7  12        8.01        9.92      7.46 o 
  -4   7  12        6.96        9.36      6.94 o 
  -3   7  12        1.76        7.90     10.15 o 
  -2   7  12       32.34       37.22     10.74 o 
  -1  -9  13        3.17       -0.65     17.67 o 
   0  -9  13        4.58       -1.78     11.10 o 
   1  -9  13       17.97       25.30     12.29 o 
   2  -9  13       10.31       16.83     13.86 o 
   3  -9  13       18.75       24.46     11.95 o 
  -3  -8  13       16.75       -2.85     17.18 o 
  -2  -8  13       19.85       13.82     17.20 o 
  -1  -8  13        9.63      -10.77     10.77 o 
   0  -8  13       52.97       36.91     12.65 o 
   1  -8  13        0.75        0.40     10.62 o 
   2  -8  13      133.48      177.36     16.51 o 
   3  -8  13        0.10       -0.85      8.05 o 
   4  -8  13       25.12       30.22     11.00 o 
  -3  -7  13       75.96       82.41     13.33 o 
  -2  -7  13       37.78       51.57     12.49 o 
  -1  -7  13       90.79       99.92     13.64 o 
   0  -7  13        1.50       14.40     10.45 o 
   1  -7  13       62.69       55.93     12.11 o 
   2  -7  13        7.97       12.08      9.98 o 
   3  -7  13      103.73      101.00     16.00 o 
   4  -7  13        5.86       19.51     13.28 o 
  -4  -6  13        6.85        4.52     16.00 o 
  -3  -6  13        1.37       10.90      9.82 o 
  -2  -6  13      155.51      158.19     33.92 o 
  -1  -6  13        2.40        9.04      9.65 o 
   0  -6  13       86.83      109.83     15.70 o 
   1  -6  13        5.06       17.88      9.95 o 
   2  -6  13      149.14      166.48     32.56 o 
   3  -6  13       84.08       90.50     12.03 o 
   4  -6  13       18.96       26.53      9.82 o 
   5  -6  13       62.98       75.23     11.66 o 
  -6  -5  13        2.62       10.10      8.13 o 
  -5  -5  13       72.29       63.16      9.26 o 
  -4  -5  13       13.12       23.01      6.86 o 
  -3  -5  13       30.74       18.79      9.59 o 
  -2  -5  13        0.05       -1.26      8.94 o 
  -1  -5  13      115.96      111.45     12.59 o 
   0  -5  13        6.03       -8.45      8.54 o 
   1  -5  13       27.10       15.79      9.73 o 
   2  -5  13      106.64       93.67     12.68 o 
   3  -5  13       28.59       29.02     11.64 o 
   4  -5  13       18.71       11.50      8.23 o 
   5  -5  13        5.60        7.24      8.06 o 
  -6  -4  13       30.42       36.97      8.65 o 
  -5  -4  13        2.47        4.96      6.19 o 
  -4  -4  13       45.93       52.48      8.56 o 
  -3  -4  13       14.78       11.99      5.09 o 
  -2  -4  13       69.19       92.41      7.91 o 
  -1  -4  13      130.16      133.52     13.17 o 
   0  -4  13       90.54      100.22     12.00 o 
   1  -4  13       45.96       63.49     21.28 o 
   2  -4  13       16.51        8.86      8.23 o 
   3  -4  13      120.75      145.39     13.28 o 
   4  -4  13        0.34        0.41      7.42 o 
   5  -4  13        0.13       -5.40     12.02 o 
  -7  -3  13        9.51        6.87      6.23 o 
  -6  -3  13       12.68        3.31      5.81 o 
  -5  -3  13       65.75       59.22      8.88 o 
  -4  -3  13       23.51       26.77      6.95 o 
  -3  -3  13        8.49        2.70      4.93 o 
  -2  -3  13       33.56       29.50      5.66 o 
  -1  -3  13        6.22        6.66      4.69 o 
   0  -3  13      266.72      275.30     16.56 o 
   1  -3  13       20.90       13.68      7.77 o 
   2  -3  13        1.50       11.87      8.45 o 
   3  -3  13       60.21       61.22     10.17 o 
   4  -3  13       29.57       42.82      9.11 o 
  -7  -2  13        0.62       -1.81      5.19 o 
  -6  -2  13        0.83       -3.45      5.83 o 
  -5  -2  13       30.14       28.38     10.39 o 
  -4  -2  13       44.37       48.61      8.05 o 
  -3  -2  13       67.56       79.48      7.56 o 
  -2  -2  13       15.90        5.68      4.71 o 
  -1  -2  13       60.29       52.80      9.23 o 
   0  -2  13       28.66       22.08      6.38 o 
   1  -2  13       32.31       27.58      8.91 o 
   2  -2  13      100.20       91.92     11.73 o 
   3  -2  13        2.94        5.94      7.13 o 
   4  -2  13       56.08       50.60     11.33 o 
  -8  -1  13       18.58       20.13     12.53 o 
  -7  -1  13       13.49       18.26      7.25 o 
  -6  -1  13        3.33       10.85      6.36 o 
  -5  -1  13        0.02       -3.92      4.65 o 
  -4  -1  13      177.84      186.05     11.78 o 
  -3  -1  13       20.40       22.27      5.34 o 
  -2  -1  13        8.70        4.87      4.46 o 
  -1  -1  13      171.72      170.46     11.34 o 
   0  -1  13       75.62       72.37      8.34 o 
   1  -1  13       62.42       66.40      8.59 o 
   2  -1  13       31.19       35.47      6.95 o 
   3  -1  13      114.57      138.02     12.74 o 
   4  -1  13        0.52        0.44      6.68 o 
  -8   0  13        1.42        3.72      6.91 o 
  -7   0  13       45.77       47.67      8.88 o 
  -6   0  13       29.45       20.20      6.74 o 
  -5   0  13       17.88       10.27      7.70 o 
  -4   0  13      171.32      173.16     15.39 o 
  -3   0  13       72.48       78.15      7.97 o 
  -2   0  13      131.83      120.76     18.61 o 
  -1   0  13       42.70       36.67      6.08 o 
   0   0  13      236.27      225.28     11.12 o 
   1   0  13        7.17        5.08      7.21 o 
   2   0  13       10.48       10.31      6.43 o 
   3   0  13       51.87       48.27     10.09 o 
  -8   1  13       23.76       21.40     14.22 o 
  -7   1  13       10.01        8.99      7.75 o 
  -6   1  13       32.81       21.58      7.44 o 
  -5   1  13       98.40      108.40     10.03 o 
  -4   1  13        8.18        2.82      5.15 o 
  -3   1  13      182.40      202.75     10.31 o 
  -2   1  13        1.08        4.69      4.69 o 
  -1   1  13      131.34      140.63     10.44 o 
   0   1  13      142.65      157.98     13.29 o 
   1   1  13       75.06       81.30      8.57 o 
   2   1  13       32.50       55.47     11.40 o 
   3   1  13        5.04       13.64      7.77 o 
  -8   2  13       45.19       52.70      9.34 o 
  -7   2  13       67.16       77.28     10.40 o 
  -6   2  13       61.15       70.85      9.73 o 
  -5   2  13        0.03       -1.10      4.40 o 
  -4   2  13      190.43      201.05     12.41 o 
  -3   2  13        1.46        0.34      4.84 o 
  -2   2  13       86.78       82.27     19.35 o 
  -1   2  13       62.87       74.11      7.68 o 
   0   2  13       45.84       60.92     17.02 o 
   1   2  13       39.56       44.28      7.83 o 
   2   2  13        3.18        0.17      8.50 o 
  -8   3  13        1.41       14.20      9.22 o 
  -7   3  13      114.05      135.40     11.92 o 
  -6   3  13       18.04       19.08      6.74 o 
  -5   3  13       54.19       73.67      9.36 o 
  -4   3  13      115.17      101.31      9.60 o 
  -3   3  13      133.48      161.14     14.73 o 
  -2   3  13       28.49       31.11      6.03 o 
  -1   3  13        2.26       -1.01      4.62 o 
   0   3  13      131.69      147.47     16.25 o 
   1   3  13       31.73       35.71     10.19 o 
   2   3  13       26.98       31.60     10.45 o 
  -8   4  13        8.56        6.55      9.68 o 
  -7   4  13        3.86        4.89      6.75 o 
  -6   4  13       80.93       88.32     17.45 o 
  -5   4  13        9.32        0.27      7.97 o 
  -4   4  13        1.35        1.52      6.48 o 
  -3   4  13       36.01       37.11      6.45 o 
  -2   4  13       25.23       33.61      6.61 o 
  -1   4  13        3.22        0.84      5.89 o 
   0   4  13       10.17        7.25      8.90 o 
   1   4  13       66.66       87.98     12.92 o 
  -7   5  13       20.67       24.41      8.72 o 
  -6   5  13       16.86        9.35      7.37 o 
  -5   5  13        1.67        3.97      6.54 o 
  -4   5  13       18.40        7.21      5.56 o 
  -3   5  13        0.92       -1.66      6.90 o 
  -2   5  13       63.45       88.65     15.14 o 
  -1   5  13       10.16       18.79      9.62 o 
  -6   6  13        8.63        1.42      7.20 o 
  -5   6  13        3.57       -9.51     10.52 o 
  -4   6  13       17.20       25.75      8.67 o 
  -3   6  13       25.72       20.18      7.92 o 
  -2   6  13       23.60       21.64      9.67 o 
  -1  -8  14        3.73       -6.56     12.09 o 
   0  -8  14       11.47       10.66     12.75 o 
   1  -8  14       44.40       50.62     13.81 o 
   2  -8  14        0.03        2.91     17.10 o 
  -3  -7  14       14.70        8.57     12.06 o 
  -2  -7  14       23.86       14.99     12.41 o 
  -1  -7  14        6.57       11.95     11.83 o 
   0  -7  14       25.52       26.85     24.06 o 
   1  -7  14       13.94       18.63     11.02 o 
   2  -7  14       79.70       87.27     14.49 o 
   3  -7  14        8.15       13.31      8.99 o 
  -4  -6  14        2.55      -13.71     13.71 o 
  -3  -6  14       45.86       49.68     12.99 o 
  -2  -6  14        1.82       -2.48     14.73 o 
  -1  -6  14       98.90      112.40     16.96 o 
   0  -6  14        0.31        3.77     11.44 o 
   1  -6  14       48.38       66.56     12.57 o 
   2  -6  14       67.62       73.46     13.79 o 
   3  -6  14       61.09       70.65     11.45 o 
  -5  -5  14        5.05       16.81     17.07 o 
  -4  -5  14       31.54       17.37     15.98 o 
  -3  -5  14        0.50       18.73     10.65 o 
  -2  -5  14      119.23      127.65     14.35 o 
  -1  -5  14       71.20       68.48     12.44 o 
   0  -5  14       57.75       82.49     13.12 o 
   1  -5  14       29.36       30.07     11.35 o 
   2  -5  14       15.22        9.62      9.28 o 
   3  -5  14       77.14       84.75     30.57 o 
  -5  -4  14       79.31      102.05     11.95 o 
  -4  -4  14        0.06        6.22      5.90 o 
  -3  -4  14       76.97       89.25     12.72 o 
  -2  -4  14       29.82       40.50     10.68 o 
  -1  -4  14       99.63      129.20     14.01 o 
   0  -4  14       32.07       34.93     10.91 o 
   1  -4  14        5.23       10.44      8.69 o 
   2  -4  14       59.75       59.20     12.83 o 
   3  -4  14        3.07        9.48      7.38 o 
  -6  -3  14       65.04       72.51     10.82 o 
  -5  -3  14       10.68       11.77      6.68 o 
  -4  -3  14      101.93      122.19     12.47 o 
  -3  -3  14        2.84        3.68      4.78 o 
  -2  -3  14       25.55       32.30      6.15 o 
  -1  -3  14      182.98      191.52     19.10 o 
   0  -3  14       11.83       15.85      8.45 o 
   1  -3  14        7.52       -2.89      7.93 o 
   2  -3  14       23.29       27.69      9.31 o 
   3  -3  14       85.57       86.68     11.61 o 
  -6  -2  14        2.76        1.38      6.76 o 
  -5  -2  14       15.09       13.73     10.34 o 
  -4  -2  14       64.20       60.32      8.87 o 
  -3  -2  14        6.07       14.44      5.92 o 
  -2  -2  14        1.75        4.68      4.59 o 
  -1  -2  14        4.60        2.28      6.28 o 
   0  -2  14      115.28      136.63     12.46 o 
   1  -2  14        0.57       -0.94      7.87 o 
   2  -2  14        2.26       -1.50      8.41 o 
   3  -2  14       76.67       97.69     12.21 o 
  -7  -1  14        0.82       -3.50      5.86 o 
  -6  -1  14        2.21        9.77      7.22 o 
  -5  -1  14       14.57       16.47      7.01 o 
  -4  -1  14        0.12       -1.05      5.12 o 
  -3  -1  14       14.13       12.30      5.41 o 
  -2  -1  14        8.30        5.47      4.81 o 
  -1  -1  14        6.84        2.85      4.63 o 
   0  -1  14       51.35       58.12      7.39 o 
   1  -1  14       11.61       15.92      6.92 o 
   2  -1  14       53.52       51.03     13.19 o 
   3  -1  14       13.86       15.00      7.86 o 
  -7   0  14        1.32        0.49      5.86 o 
  -6   0  14       11.07       13.52     10.70 o 
  -5   0  14       26.74       16.51     10.17 o 
  -4   0  14      109.93      116.46     10.82 o 
  -3   0  14       24.34       22.13      6.15 o 
  -2   0  14        0.15       -2.79      4.42 o 
  -1   0  14       90.67       95.72      8.42 o 
   0   0  14        0.32       -4.36      4.36 o 
   1   0  14       23.07       24.42      7.15 o 
   2   0  14       40.88       52.89     12.21 o 
  -7   1  14       43.31       43.00      8.99 o 
  -6   1  14       13.01        3.54      6.13 o 
  -5   1  14        5.48       -3.03      5.30 o 
  -4   1  14      128.95      127.91     14.53 o 
  -3   1  14        6.43        1.58      6.82 o 
  -2   1  14       43.47       35.43      6.32 o 
  -1   1  14       47.44       57.05      7.58 o 
   0   1  14      181.69      188.17     11.77 o 
   1   1  14        2.57       -5.74      5.74 o 
   2   1  14       16.98       21.36      7.84 o 
  -7   2  14       55.99       61.27     15.42 o 
  -6   2  14        8.76        7.96      7.21 o 
  -5   2  14       22.57       22.16      6.75 o 
  -4   2  14        0.52       -4.55      6.68 o 
  -3   2  14      147.14      171.48     18.81 o 
  -2   2  14        0.17        0.73      4.64 o 
  -1   2  14       37.02       46.93      7.46 o 
   0   2  14      124.40      130.72     12.79 o 
   1   2  14       26.36       36.35      8.19 o 
  -7   3  14        1.46       -1.34      7.86 o 
  -6   3  14       19.96       20.38      7.10 o 
  -5   3  14        3.88        1.08      5.86 o 
  -4   3  14       86.90      104.24     10.90 o 
  -3   3  14       21.80       20.34      5.93 o 
  -2   3  14       40.04       55.37     14.82 o 
  -1   3  14        9.14       23.01      7.23 o 
   0   3  14        7.54        8.99      7.70 o 
  -6   4  14        2.16       -3.72     10.28 o 
  -5   4  14       17.86       19.59      6.54 o 
  -4   4  14       33.88       35.12      9.82 o 
  -3   4  14       32.62       35.27      8.91 o 
  -2   4  14       35.15       28.79      9.10 o 
  -1   4  14        5.49        7.83      7.12 o 
  -5   5  14       12.87       16.30      9.09 o 
  -4   5  14        5.18       -0.31      5.83 o 
  -3   5  14       48.05       59.79      8.25 o 
  -2  -6  15       37.09       46.77     13.79 o 
  -1  -6  15        0.17      -11.88     11.88 o 
   0  -6  15       15.54        9.26     11.91 o 
   1  -6  15       13.36       29.72     12.71 o 
  -3  -5  15       42.26       33.08     12.65 o 
  -2  -5  15       34.32       36.41     12.59 o 
  -1  -5  15       56.33       86.68     14.51 o 
   0  -5  15        0.53       11.37     11.62 o 
   1  -5  15       11.36        4.78     11.45 o 
   2  -5  15       99.89      113.13     14.27 o 
  -4  -4  15       34.35       59.09     19.29 o 
  -3  -4  15        1.40       -8.14     10.30 o 
  -2  -4  15       32.74       31.30     12.83 o 
  -1  -4  15       70.64       73.67     13.80 o 
   0  -4  15       52.80       42.18     12.45 o 
   1  -4  15       33.38       54.62     11.55 o 
   2  -4  15        0.04       -7.78      7.78 o 
  -5  -3  15       30.07       18.27      9.17 o 
  -4  -3  15        0.05       -2.09      6.50 o 
  -3  -3  15       50.43       64.35      8.07 o 
  -2  -3  15       43.57       43.41     11.63 o 
  -1  -3  15       20.09       37.87     11.86 o 
   0  -3  15       81.88       99.43     33.39 o 
   1  -3  15        0.90        2.16     10.35 o 
   2  -3  15       49.18       55.06     20.19 o 
  -5  -2  15       47.27       43.03      9.11 o 
  -4  -2  15       38.82       35.46      7.89 o 
  -3  -2  15       21.63       23.58      8.45 o 
  -2  -2  15        0.20       -2.64      4.95 o 
  -1  -2  15       96.73      124.65     14.99 o 
   0  -2  15        1.89        6.69      9.66 o 
   1  -2  15        3.23        4.37      9.28 o 
   2  -2  15       18.46       26.47     10.02 o 
  -6  -1  15        0.34        1.13      7.02 o 
  -5  -1  15        0.33        6.64      6.23 o 
  -4  -1  15       45.18       53.13     11.50 o 
  -3  -1  15        5.02        7.15      5.43 o 
  -2  -1  15        4.81        0.60      5.19 o 
  -1  -1  15       38.66       40.13      7.04 o 
   0  -1  15       74.25       74.46      9.12 o 
   1  -1  15       18.65       21.38     10.58 o 
  -6   0  15        2.49       -4.55      5.74 o 
  -5   0  15       27.61       28.71     11.75 o 
  -4   0  15       15.61        8.34      6.65 o 
  -3   0  15       25.80       31.12      6.54 o 
  -2   0  15       17.68       21.43      6.21 o 
  -1   0  15        4.04       -4.59      4.59 o 
   0   0  15       66.95       74.97      9.46 o 
   1   0  15        0.60       -2.69      6.83 o 
  -6   1  15        2.91       -3.87      6.01 o 
  -5   1  15       22.42       20.41      7.39 o 
  -4   1  15       15.07       20.41      6.98 o 
  -3   1  15       32.59       23.60     10.31 o 
  -2   1  15        5.14       12.02      5.84 o 
  -1   1  15       63.45       64.81      8.45 o 
   0   1  15        0.53       -4.40      6.91 o 
  -6   2  15        4.47        3.15      6.01 o 
  -5   2  15        0.14       -7.99      7.99 o 
  -4   2  15      102.10       92.25     10.87 o 
  -3   2  15        0.82        2.01      6.25 o 
  -2   2  15       16.42       23.91      7.21 o 
  -1   2  15       32.21       24.53     10.06 o 
  -5   3  15       14.80       13.02      6.99 o 
  -4   3  15       21.76       -4.87      6.20 o 
  -3   3  15       23.25       32.62      6.61 o 
  -2   3  15        0.04       -2.10      5.34 o 
  -2  -4  16       39.98       43.72     13.44 o 
  -1  -4  16       27.18       34.40     13.49 o 
  -3  -3  16       13.16       -0.90     15.49 o 
  -2  -3  16        2.05       18.50     12.57 o 
  -1  -3  16       92.31      128.62     16.31 o 
  -3  -2  16       13.00       15.06     13.85 o 
  -2  -2  16       16.56        7.34     11.76 o 
  -1  -2  16        0.99       -2.55     10.15 o 
  -4  -1  16        3.01        1.84      6.65 o 
  -3  -1  16       38.84       63.99      9.51 o 
  -2  -1  16        3.95        5.15      5.48 o 
  -1  -1  16       49.72       64.22     11.68 o 
  -4   0  16       26.26       34.99     12.79 o 
  -3   0  16        0.10        3.00      5.88 o 
  -2   0  16        4.26       -0.91      5.46 o 
                                                 
